# Supplementary material for: Regulation of Life Cycle Checkpoints and Developmental Activation of Infective Larvae in Strongyloides stercoralis by Dafachronic Acid
Source: PLoS Pathog. 2016 Jan 4;12(1):e1005358. doi: 10.1371/journal.ppat.1005358 (PMC4703199; doi:10.1371/journal.ppat.1005358)
Supplement: S1 Data — (FASTA) [file ppat.1005358.s004.fasta]

>SSTP_contig0000024 Ss_cyp14a4
ATGATTGGAATATTTTTAATATTTATTATAAGTATTTATTTAATTAATTTTTATAAAAAAATTAAAAGTTTACCACCTGGTCCTGTTCCATTACCAGTTATTGGAAATTTATTATCAGTTGATATTAAGAAAATACATTTATATGCCATGGAACAATCAAAGAAGTATGGAGATGTCTTTACACTTTGGCTTCCTCATCCAATAGTTGTAATTTCAGGATATGATACAATTAAAGAAGCTGTAATAAAGAATGGGGATAATTTTAATGGTAGAAATGTTTATGGATATCCTGAAAATACAATTCATGAAATAGTAAATGTTGGTGTAGTATTTTCAGAAGGTGAGGAATGGAGAGATCAAAGAAGACTATCCTTACAAATTTTAAGAAATTTTGGTATGAGTAAAACAATAATACAAGATAAGATACATATTTCTATCAGTGATGCTATTAATTATATTGATAATCTTCAAGATAAAGATAATGTAGATATTGGAAGAGTAATATATTTATCTATTGGAAATGTAATTAGTTTAATCTTATTTGGATCTATGTATAAACATGATAATTCAGAAGAATTTTTTAATTTTATAAATAATTTAGATGATTCTATAAAAAAAAGAGCTTCTGTTGAGTCAAAGATTCTTTTAATGTTTCCTATTATTCAAAAAATACCATTTTTAAAAGAATTTATTTATAAACGTATTGCAAAACCTACACGTAAATTGAAAGAATTAACTAATCAACAAATAGAATTAATTAAAAAAGATTTTGATCCTAATAATGATCCACCAAATTTTATTCATGCAGTTATGAAAGAGATACAAGCAATCGATTCAAAATATAGTTATTTAAATTCAGATCATCTAAATGGTATGGTATTAGACTTTTGGACGGCTGGAACAGAAACTACATCAACAACAATCAAATGGTTGCTACTTTTCGCAATGAAATATTTAGATATTCAAGAAAAGTTACATAATGAAATTGATGAAGTCATTGGAAGAGATCATTTAGTATTATTAAGTGATAAAAATAGGATGCCTTATATGTCTGCATTTATTGCTGAAGGTCAAAGATTTGCAAATATTGTTCCATTTGTTCCATTTCATAAATGTACAATAGATACAGTAATAAATGGACGTCTTATTCCTAAAGATACCCTAACTCAACCATTCTTCTGGAGTGCTAATGTTGATGAAAAATATTTTAAAGATCCTTATACTTTTAATCCTAATAGATTTTTAAGTGATGATGGTAAAAAATTTAACCCAAAACATGATCATTTAAGTTTTGGATTAGGAAAAAGATCATGTGTTGGGAAAAGTTTAGCTGAAGCTGAATTATTCCTAATGTTTACATCATTGCTACAAAAATATAAATTTACTCATATAAATGGGCCTGTTGATTTAAGTTATGATTTTGGTGATGTATCTTTAGTAAGACCATATAAATGTAAAATTGAAAAGAGATAA
>SSTP_contig0000002 Ss_cyp42a8
ATGGGTGCAATAGGCAATACTTTTTTAGTTATTTCTATAACTTTATTATTAACATTTATAATTAAAAAAATTCTTTACTATCTAAAGACATTACAAAAAGTACCAGGAATATCAACATTACCACTAATTGGTAATCTCCATCAAATAAGAATAGAGCCAGACAAGTTTTATGAACAATTTCAGGGTATTGGATATATGCTTCAAAATAGAAAAGATAGAATATGTAAAGTATGGTTTGGACCATTACCATTTGTTGCAATTTATGGTGCTGAAGAAATAGAAGGAGTATTAGGAAGTTCTAAATTATTAAATAAACTTTTTCAATATACTTTTTTATCCCCATGGATTGGTGATGGACTTTTAATAAGTAAACCCGATAAATGGAAACCAAGAAGAAAATTACTTACACCAGCCTTTCATTATGACATATTAAAAGATTTTGTATATATTTTTAATAAGCATGCCAAAACTTTAATAGGAAAGTTTGATAAATTGGCAGATAAGGAAGAGTTTGTTGATATATTTCATACAATCTCTCTCTGTACATTAGATATTATTTGTGAGGCAGCATTAGGTATTGACATTAAAGCTCAAACTGTCCAAACAGAATATTTAGAAGCTGTTTTTAAAATGAAATATATCATTCATCAGAGGCAAATTAAACCACAATATTATTCAGACGTTGTCTTTAATTTAGTAGGTGATGGGAAAGAACATGATAAATGTGTTAAAATATTACATGATTTTACTCATTCTGTTATTGATAAAAGAAAAAAAATGGCAGAGGAGTATGGTGGGATAAGAAAATTAATGGAACGAGAGAGGCATGAAGATTCTTCCTATAAAATGGCTTTTCTTGATTTAATGCTTGAAATGAATGCTAAAGGTGACCTTCCTATAGAGGGATTACTTGAAGAAGTTGATACTTTTACATTTGAAGGTCATGATACAACTTCTGCTGCCTTAAATTGGTTTCTTCATTTAATGGCAGCAAACCCTGAAATACAAGCTAAAGTTCATAAAGAAATTGATGATGTTCTTGGTGATGAAATAAGACCTGTTAATTTTGATGAAATTGGAAGATTAAAATATTTAGAAGCATGTGTTAAAGAAACATTACGCCTCTATCCATCAGTTCCATTATTTGGAAGGAGTACCACTGAAGAAGTTGAAATTAATGGTTATAAAATTCCACCTAATACAGGAATTGCTATAATATCAGCTATGGTACATAAAGATCCAAAATATTGGAAAAATCCAGAAATTTTTAATCCAGAACGTTTTATTGATAATGATCTTAAACACCCATATTGTTATATACCATTTTCAGCAGGAAGTAGAAATTGTATTGGTCAACGATTTGCAATGATGGAGGAGAAATGTTTAGTAGCTAATATAATGAGGCAATTTAAAGTTCAAACACAAGTAAGAACAGATGAAATGAGGTTATCAGCAGAATTAATTATACGGCCGATGTTTGGAAATCATATAAAATTTATTAAAAGGTCATATGGCGATTATAATTTAGTTGAACCTCCACATTAA
>SSTP_scaffold0000006 Ss_cyp3a14
ATGTTAGGAATAGGTGAATATATTTGTTTATCAATAATTATTGTTTCGATAATATTAAAACTTTATACAAAATATGTTGCTATAGGGTTAATTTTTACATTAGCCTCATTAGTAATATGGAAAATTAATGATTTTTCAAACTATTGGAAAAAAAGAAATATACCTTCAGCTAAAGGAAAATTTTTTGTTGGAAATTTATTAGAACTGTTTACTGATTTTAAAAGTTGTGATGAAAGATGGAAAAAAGAGTTTGGAGAAACTTATGGAATTATGATGGGTTTGCAACCAGATTTAACTACGACAAATCTAGATATTATTAAAGAAGTTTATGTAAAGCAGTTTGAAAAATTCATTGATAGGGAAGGATTTATGCCTACAACTACAAAAAAAGATAAGAGTATTCTTTTCAACATGGTGTCTGTGGTAAAAGGTGAAGATTGGAGAAGAATAAGAAATTTATGTTCACCAGCTTTCACAACAGGAAAAATGAAAATGTTTGTAAAATATTTTAATGAAACTGTTGATAAAACATTAGAAATACTACAAAATTATAAAAGAGAAGATAAAGCTATTGATATGAGAAAGTTATGTGACGGTATGACATTAGATTCAATTTTTAAAAGTACTTTTGGTTTTAAAACTGATATACAAGAGAATCCTAATAATATTATTCTTAAATATTCTAAAAATATATTTAACGTAGAAAAAGTTGATTTAGGGCTTTTATTTGGTCTTTTATTTCCTAATCTTTCAATTATTTTAAGAATATACTTTAACTATCATACTAAAAATGATAAAGAACTTAAATATTTTACAGATATTCTTTCACAATGTTATGAAAAAAGAAAAAAAGAATTAGAAGAGAATATAAACAATGAGTCTCCTGACTTTTTTAAAGTTCTTCTTCAATCAGTAAACGAAAATGATAAGGATAATAATGAAGAAGAAGATGACAAAGAAATTATTTTTGAGAAAGCAACACTAAAACAAAAGAAAAAAGGAATGTCAAAAATTGAGATCCTGGCTCAGGGATTTGTTTTTCTTCTTGCAGGTTACGAAACAACATCAAGCACTATTCATTTTCTTTTGTATATGTTAGCTCATCATCAAGAATATCAGGATAGATGTAGAGAAGAAATATTGGAAGCTCTTGAAGGAAAATCTTCAGACTATATTGATTATAATACGGTAAATAAATTAGATTATCTTGATCAATGTGTTAAAGAATGCTTAAGAATGTATCCACCTGCAGTTAGAGTAAATAGAGTCTGTGTTGAAAAAACAACAATTCATGGTATTAATTTTGAACCGGGCACAATGGTGTCAATACCAATTACTAATTTACATTATGACGAAAAAATATATCCAGACCCATATATTTTTGATCCAGAAAGATTTTCACCAGAGCAAAAAGCTGGAAGAGATCCATTATATTACTTACCTTTTGGATATGGACCGAGAAACTGTATTGGTATGAGATATGCTTATTTGAGTATGAAAGTTTATCTTGCTCGATTCTTATTAAAGTATAAGTTTGTAACATGTGATGAAACTCTTCCTTTACCATTGGAAACTATTGCACGAGGATTGACAAAGCCTATAAAACCATTGTTTTTAAAAGTTGAAAAAGTATCCAATTAA
>SSTP_contig0000038 Ss_cyp29a13
ATGATTATTTTAATTACTACAATTACTTTATTATTTGTTTTTTTTTCAAAAAATTTAAAAAAATTAAAATGTTGGTATAGTGAGAGGAGAAGGAGAATTGAGTTGGGTGAAAAGATACCTGGACCTAGGGGTATTCCTATTTTTGGCAATATGTTTTTTTTAATGGGAACACCTAGTGAGATGAAGGAAAAATTTGACAAAGAAAGTGACATTGGATTTCAAAATGGTGATCCACTTAGAAGGTACTGGATTGGGAATAATTTATTAGTTTATATATTAAGAAGTGATGCTGCTAAAGTTATATTTGACAGTAACATTGAAATATCAAAAGGATCAATGTATAATTTTTTTTCTGACTTACTAGGAGAAGGCCTAGTTACATCAGATGGAGACAAATGGAAGGAAAGAAGAAGATTGATAACTCTAACATTTCATTTTAATATGTTAAAGGGGTATTTTGATGTTTTTAATAATGAATCAAAAGTTATGATTCAAAATATTCAAAATTTTGCCTCTAACAATGAGGAAGTAGATATTATTAATTATTGTAAAAAAATTACATTAGATGTTATTTGTGAAGCTGCAATGGGTGTAAAATTGAATACACAAAATGATCCAAATAACTTTTATTTAGAAGCTTCTCAAAAATTGAGTGATCTCTTTCTCAATTATTTTGTTAATATATTTTATAGAGTTTCATTTTTATATTACATATTTGGAGATGGAATTGAAAGATATAATAATATTATGATAATGAAAGAGTTTTCTAATAGTATTATCAAACAAAAAATCGATGAATTTGAGAAAAATAATAAAATTCCTAATGATAAAACTTTTTTAAGTAATCTATTAACATTAAAAAATGAAAATAATTGGAGTGAAGAGGATGTTAGAGAAGAAGTTGATACATTTATGTTTGCTGGTCACGACACAACAGCTACATTGATTACATTTTTATGGTGGTCATTAGCTTGCCATCAAGATATTCAAGAAAATGTTTATCAAGAAATTTATTCTATTTTTGGTAGTGAAGAAAGGGATGTCTTACCAGAAGACTTACCAAAACTTGTCTATTTAGAAATGGTAATTAAAGAAACAATAAGAATGTATGTTATCATTCCATTGTTTGGAAGATCATTAAAAAATGAAATAGAAGTTGGTGGTTATGTAATTCCAAAAGGAACAGATATCCTTTTTTGCCCTATGCATACTAATTTTAATCCAAAAATTTTTCCAGATCCTCATAAATTTGATCCTTATAGATTTTTACCTGAAAATTTAGCAAAGAGAAATGCTTATGATTTTACCCCATTTAGTGCTGGTCCAAGAAATTGTATTGGACAAAAATTTGCCATGAATGAGGTAAAAACAATTATGATATGGTTATTAAGATATTTTAAAATAACAACAAAAAAAGATGAAACTTTTATTGATCATTCTTCTATTATATTTCAGAGGAATAAAATCATACCTGTTATTTTTGAAAAAAGATTGTAA
>SSTP_contig0000028 Ss_cyp29a16
ATGTTTAGTTTAACTATTTTAATTACTTTATTATTTTTGTTTGTTGTATCAAACTTGAAAAAATTTAAAACATGGTGGTGTGAAAGGAGAAGAAAAATTGAGTTAGCTGAAAAGATACCTGGACCCAAAGGTCTTCCTATATTTGGTAATATTCTTACGTTTTCTGGTACTCAAGAACAGATGCAAAATAATTTTTTTAAAGAAGCTCAAATTGGTTTTGAAAACAATGAACCATTAAGAAGGTATTGGATAGGAAGTAGTTTAACTGTCCAACCATTATCATCAGATGCAGCTAAAGTTATTTTTGATAGTACAACGGAAATCAGTAAAGGAGAAACTTATGACTTTTATAGTCAATGGTTGGGTAACGGTTTAGTTTTATCAGATGGAGAAAAATGGAAATATAGAAGAAGACTTATTACTCCTTCATTTCATTTTAATATGTTAAAAAAATATTTTGAAACATATAATAATGAGTCAAAAAATATGGTTGAAATATTTGAATCCTTATCAAAACGTGGTGATGAGGTAGAAATTTTTAATGTTATTAAAAGATCAGCATTGGATATTATATGTGAAACTGCAATGGGAGTAAAAGTAAATGCTTCAAAAAATCCAAATCATCCTTATCTTATTGCTGTTAAAAAATATGCTAAATTATCTTCTGACCATTTTAGAAATATTTTCTATAAAATACCTCTGATATACTATCTTTTCGGTGATCAAACTGAAAAAGATAGATTATTAGTAATTCTTAAATCATTTACTCGAAATGTTATCAAACAAAAGACCGAAGAATTTGAAAAAAATAATGGAATGTTAAGTGATAATACATTCTTATCAACTTTATTACAACTTAAAAAGGAAAATAATTGGAGTGATGAAGATGTTCGTGAGGAAGTTGAAACATTTATATTTGCTGGTCATGATACAACATCTAGTTTAGTTTCATATTTATTTTGGGCATTATCTTGTTATCAAGATATACAACAAAAAGTTTATGAAGAAATTTATGATGTTTATGGTGATGAGGAAAGAGATGTCCTACCAGAAGACTTACCTAAACTTACATACTTAGAAATGGTTATAAAAGAAACACTTAGAAGATATTCAACAGTTCCATTCTTTGTAAGAATGTTAACAAATGAGATTGAAGTTTGTGGTTACACTCTTCCTAAAGGAACTAATTTTATTTTTGCTCCCCAGCACACTAATTTTAATTCTAATGTTTTCCCTGATCCATATAAATTTGATCCTGATAGATTTTTACCAGAAATAGCTGCTACAAGGAATGCCTATGATTTTACACCATTTAGTGCTGGAACAAGAAATTGTATTGGTCAAAGATTTGCACTTAATGAGGCAAAAACAATAGCTATATGGATATTGAGACATTTCAAATTAACTACAAAAAGGGAAGAAAGTTATGTAAAATCAATTGCAGAAGCTACACAGACCCCTGTAGATGGAATACCTATTATTTTTGAAAAAAGAAAAACATTATCAATGTAG
>SSTP_contig0000095 Ss_cyp29a6
ATGTCTTTATTGTCCACTATTTTTCTATCTTTAATTTTAATTTTTATTCTTAAAAATATTAAAAATATTATTAAATGGTATAAGGAGAGGGAAAGAAAATTTTTACTTGGTGAAAAAATTCCAGGACCAAAAAGAATTCCTATTATTGGGAATGCTAATTTATTTCAAGGTAATATTGAGGATATTGTTAAACGTGTAGAGGATGAAGCTAGGATTGGATTAAAAAATGGTGATCCATTAAGAAGATTTTGGATGGGAAATGATTTAGTTGTTCATGGTTTAACATCTGATGCTAGAAAAGTTATTTTTGACAGTTCTGTTGAAATAAAAAAAGGATTTATTTATAAATTTTTAGCTAAATGGCTTGGGTATGGTTTGATAACTTCTGATGGTGATAAATGGAGGGAGAGGAGAAAAATACTTACACCAACATTTCATTTTAATATGTTAAAAAAGTATTTTGATTCATTTAATAATGAAAGTAAAGTTATGATTAAGCATTTTGAAAAATATTGTGATAAAAATATTGAAACTGAAGTTTATCAATATGCTAAAAGAGCAGCACTTGATATAATATGTGATACAGCTATGGGAGTCAAAATAAATGCACAAGATAATACTGATAATGAGTATATTAAAGCTGTAGAAAAAATAAATGCTTTAGCATCAGTATTTTTTAAAAATATTTTATATAGATTTGAACCTTTTTATTACTTATTTGGTAATGGATTTGAAAGAGATCAATTATTAAAAATATTAACTAATTTTACTTCTAACGTTATAAAAGAAAAAACTAAAGAATTTGAGAAAAATAATGGAATTATGAAGGATAAAACTTTTTTATCACATCTTCTTGAACTTAAGTCAGAAAATAGTTTGTCTGATGAAGATATTAGAGAAGAAGTTGAAACATTTATGTTTGCTGGTCATGATACAACCTCAAGTCTTAATGCTTTTTTATGGTGGTCATTAGCATGCCATCCAAAAATTCAAGATCGTGTTTATGAAGAAATTTATGATATATTTGGTGATGAAGAAAGAGATGTAACACCAGAAGATATTAATAAATTAAAATATACAGAAATGGTTATTAAAGAAACATTAAGAAGATTTCCAACAGTCCCTTTTATTATTAGAAGGCTTATTAATGAGGTAGAAGTTTGTGGATATACAGTGCCAAAAGAAACAAACTTTTGTTTTCCTCTAATTGTTGCTAATTTTAATGAAACAATCTTTCCTGATCCATACAAATTTGATCCTGATAGATTTTCACCTGAAAATATTGCTAAAAGAAATGCTTATGATTTTACACCATTTAGTGCTGGTCCAAGAAATTGTATAGGACAAAAATTTGCCCTAAATGAAGTTAAAGTAGTCTTATGTTGGATGTTACGTAAATATAAATTAATATCAAAAAGACCTTTTGATGAAGTTAAAGGTATTGCTGAAGTTACATACTGCCCTAAGGAAGGCCCATATATAATTTTTGAATCACGAAAAAGTTATTTGTAA
>SSTP_contig0000050 Ss_cyp37b12
ATGGAATTAGGATATTGGTTAACAATTATTTTAACATTATTTATTATTTTAAATTTTCAATATATATTTAATATTTTAAAACATCGTTACAATTTAATTGTTTCATTATGGAATATGCCTGGTCCTTTAGCTTTTCCAATTTTTGGATCTACCATTTGGTTAAAATGGAATATTGAAGAATTAGCATTACAAATAAATGAATTTACAAATGAATTTCATAGTCAAAATATAAAAATAGCGCGTTTTTGGCTTGGTCCATATCCTTTAATAGCACCACTTCATCCTGAGACAGCAGAAAAAATATTATCATCTACAGAAATTTTAAGAAAAGGACCAGAGTATTCTATTCTATCAGAATGGTTAAAGACTGGCTTACTTACAAGTTGGGGTGACAAATGGAAATCAAGAAGACGTCTATTAACTCCAACCTTTCATTTTCATATATTAAAAGAATTTATGAAAGTTTTTAACAAAGAATCAAAGATTCTAATTGAAGAATTGTCAAAAAGTGATGAAAAAAATGTTGAAATTGATGTGTTCCCTTATATGAAAAGATGTGCACTTGATATTATATGTGATACTTCTATGGGTAGAAAAGTAGATGCACAAACAAATCACAATCATCCATATGTTTTAGCTGTACAAAATCTAAATATAATGTCTTTTAAATATTTGAGAATGCCTTGGTTATGGATTAAGCCTATATGGTATCTTAGTGGAAATGGATATAAATATGATAAATCATTGAAACTTGTTAAAGATTTTACAAAACAAATTATAAATGAAAAATTAAATGATTTAAAAAAAATAAATAATTTTAAAAATATAAACGTAAATGAAAATATTACTAATGAAAAGAAAAAAGCTTTTCTTGACTTATTAATTGAAAAAGTTGAAGAAGGTAATTTAAATTATGAGGATATTTGTGAAGAAGTGGATACTTTTATGTTTGAAGGGCATGATACCACTTCAGCCAATTTATCATGGACTATATGGTGTTTGGCTCATAATCCTGAATGCCAAAATAAGTTAATTAAAGAAATAGATGAAATTTTCGATAATAGTGATAGAGATATAACATTTGATGATCTTTCTCAATTAAAATATTTAGAAATGTGTATTAAAGAATCACTTAGAATATTTCCTTCTGTACCATTATTTAGTAGAATGGTTGAAAAAAATTTTACTCTTGAAGAATATGTCATACCAAAAGGGTCAACTATTGTTATTTCACCATTATTAATTCATAAAAATCCAAATATTTTTAAAAACCCATCAATTTATGATCCAAATAATTTTTTACCAGAAAATATTAGTCAAAGAAGTTCATATGCATTTATTCCATTTTCAGCTGGTCCAAGAAATTGCATAGGGCAAAAATTTGCTTTATATGAAGAGAAGGTTGTTTTAACATGGTTTTTTAGAAATTTTACAGTTACTTCTAATGAACAATTTGACTTTACAGTACCATGCCCAGAAATAATATTAAAGCCATCAAAAGGTATTCCAGTATGTTTGAAAAGAAGATTTTTGATTAAAAAATAA
>SSTP_scaffold0000002 Ss_cyp29a7
ATGGCTGTATTACAATTTATTTTAACATTATTATGTATATATGCTTTATCAAAAATTAAAAGTATTTGGATATGGTATAAAATAAGAAATCGAAAACATGAGTTGGGTGATAAAATTTCTGGTCCAAAAGGAATTCCATTTTTTGGAAATTCACTATCATTTCCTAAAGATACTAAAAAAACTATTGAATATATGACAGAAGAATTTAATAAAGTTAATGAAAAAAATGAACCATTTATTAGATTTTGGATTGGGGAGAAATTACTTGTAGTACCAATAAATGGAAAAGCTGCAAAATATATTATTGATAATGAATTAGAAAAAGGTGCCGATTATGATTTGTTAAGGCAATGGTTAAATGAAGGTCTTGTAGTAAGTAGTGGTGAAAAATGGAAACATAACAGAAAATTAATTACTCCAAGTTTTCATTTTGGTATGCTTAAAAATTATTTTTCTATTTTTAATAATGAAGGGAAAATTTTTGTTGAAACTTTAACAAAATATGCCAATACAAATAATGAAGTTAACATTATTAAATATGCTAAAAGAGTTGCATTAGACGTTATTTGTGAAACTGCTATGGGTACTAAAATGAATACACAAAAAAATCCAAATCATCAATATATTGAAAATGTAGAAATTATTAATAGAAATGCAGCTATATTTACAAGAAATCCTCTTTATCTTATTAAACCAATTTGGTATTTATTTGGTGAAGGTTTTAGCACTAATAGAAGTTTAAAAATTTTAAAAGATTTTACATTAAATATTATTAATAATCGTTGGAAACAATATAAACAAAATAACATAGATGAAAACAATAATAATAATGATAATAATAATAATAAAGAAAAGCATGATTTTTTGAAAAATCTTTTAGACTATAGGGCACAAAATAGTATGACTGATCAAGATGTTCTTGATGAAGTTCAAACTTTTACATTTGCTGGTCACGATACAACAGCTACAGCATTTTCTTTTTTAATATGGGCATTATCTACACATCCTGATATTCAAGAACGTTTATATGAAGAAATTTGTGATGTTTATGAGTTTGAAGAAAGAGATGTCATACCAGATGATTTAACAAAATTACCTTACTTAGATAGAGTTATTAAAGAATCATTAAGAAGGCATCCTACAATTCCAATAATTCTTCGTAAAATTAACAAAGAAATAGACATTCTTGGATATACATTACCCAAAGATACAAACTTTATGATAAGCATTTATCACATTCATTTTAATCACAAAATTTATTCAGATCCAATGAAATTTGATCCTGATCGTTTCCTACCAGAAAATTGTGCTACTAGAGATGCTTATGATTATATACCATTTAGTGCAGGCCCAAGAAATTGTATTGGTCAAAAATTTAGTTTATTTGAGTTAAAAACATTAGTAATATGGGTATTACGTAAATATAAATTTCATTCAAATCAACCATATGATTATATTAAACTCCTTCCTGAAGTTGTTATACATAATGATAAAGATTATCCAATATTAATAACAACAAGATAA
>SSTP_contig0000038 Ss_cyp29a10
ATGCTTTTTTATAAAATACTAACAATAATCCTTTCTTTAATTATATATTTTGTTATTAAAAAACTTTATTTATGGTACAAAGAAAGGAAACGTATAGTTTATTATCTTAATAAAATTCCTGGTGATGATGGATTACCTATTATTGGAAATCTTTTAGAATTTCAATGTTCTACGGCAGGGTTATTAGATAAGACTTATGAATTTATTCAATGGATGAATAAGAATAATACATCAATATTAAAAAAATGGATTGCAAATCATGCTATCGTTTATGTATCATCACCAAATGCACAAAAAATTATTCTTGAAAATCCTAAAGAAACTACAAAAGCTAGTACTTATAATTTGTTAAAAGAATGGCTATCTGAAGGATTAGTTACTGGTTCAGGTGACAAATGGAGGCATAGAAGAAGATTAATTAATCCAACTTTTAATTTTAAAATGTTACTAGAGTATCATGTTATTTTTAATGAAGAATCTAAAATATTAGTTAATGTATTGGATAAGTTTAAAGATACTGGTAAAGAAATTGAAGTACTTGAATTTATGAAAAGATGCCTCTTTGATACAATATTAAGAACGGCATTTGGTCATAAATTAGGTTCACAAGAAAATCCAGACGATACATACCTTCATGCAATAGAAAACTTTGCTGAAATGGCTTATGTCGCTGCTGTAAATTATTTTTATAGAAATAAATATATATTTTACCTTTCTGGAAATGGATTTAAAAAAGATGGCTATTTAAAAATATTAAGAAAATTTGCAAATGACTTAATACAAATAAGTTATAAAAAATATTTAAAAGATAAAGAAAATGGTAAAATAGAACATAAAACTTTTATTTCAATGTTATTAGAGGAGTATGAAAATAATGAAATAACTATGGATGGTATAAGAGAGGAGGTAGATAATATTATATTTGGTGGATTTGATACTTCTTCAAGTACAATGTCATGGATACTATGGGCATTAGCAACTAATCCAGAAATTCAAGAAAAGGTTTATGAAGAAATTTATGACATTTTTGGGGAGGAAGAAAAAATTGTAACATTTGAAGATATTAATAAAATGACATACTTTGATATGATTTTAAAAGAAGTATTAAGAAGATTTTCAATTGTTTCTGTTTCAACGAGAAAACTTCAAAATGATGTAAAAATTGATGGTTATACGATTCCAAAAGGGGTTGATGTTATTTTAGGGCCTTTTCTTATTAATATGAATGAAAAAGTTTTTCCTGATCCATATAAATTTGATCCAGATCGTTTTCTTCCTGAAATCTCTGCAACCCGTTCGGCCTTTGATTTTATTCCATTTAGTGCAGGGCCAAGAAATTGTGTTGGGCAAAAATATGCTAATCATGTTATTAAAATAATAAGTGTTTGGGTATTAAGAAGATATAAAGTACGAGCAAATTATCCTATGGATTATTTAAAAATGCTTCCACAAGTTATAACTAATTCTGATAAAGGTTTTCCTATCATTTTTGAAAGTAGAATTAAATAA
>SSTP_contig0000028 Ss_cyp29a24
ATGTTTAGTTTATCAATACTACTTACTCTATTACTTTTGTATGTTGTATCAAACTTTGAAAAGATTAAAATTTGGTGGTATGAAAGGAAGAGAAGAATCGAGTTAGGAGAAAAGATTCCCGGGCCTAAAGGATTACCAATAATTGGTAATGCATTAATGTTCCTTGGTGAGACACATGAATCACAAAAAAGATTTATAGAAGAAGATCGAATTGCATTTGAAAACAATGAACCATTAAGAAGATTTTGGTTTGGTAATCTCTTATTTATTCATTCATTATCATCTGATGCATCTAAAGCTATTTTTGATAGTACAACAGAAATCAGTAAGGGTGAAATAGATGAATTTTTTAAAGATTGGCTAGGTGACGGTTTACTTTTATCAGAAGGTGAAAAATGGAAAAATAGAAGAAAAATTATTACGCCTTCATTTCATTTTAATATGTTAAAAAAATATTTTGAAACATATAATAAAGAGTCGAAAAATATGGTCGAGAAATTTGAAGCTTCTGCTAAAAGTGGCGAGGAAGTAGAAATTTTTAATATTATCAAAAGAACAGCATTGGATATAATATGTGAAACTGCAATGGGAGTCAAAGTAAATGCTTCAGAAAATCCAAATCACCCTTATCCTATATCTGTTCAAAGATATTCCAAATTATTTGCTAATCATTTTAAAAATATCTTCTACAAAATACCATTTGTATATTATCTTTTCGGTGATAAAACTGAAAAAGATAGATTATTAGTAATTCTTAAATCATTTACTCGAAATGTTATCAAACAAAAGACTGAAGAATTTGAAAAAAATAATGGAGAATTAAGTGATAATACATTCTTATCAACTCTATTACAGCTTAAAAAAGAAAATAATTGGAGTGATGAAGATGTTCGGGAGGAAGTTGAAACGTTTATGTTTGCAGGTCATGATACAACATCTAGTTTGATATCATATCTATTCTGGGCACTAGCGTGTTATCAAGATATACAAAAGAAAGTTTATGAAGAGATATATGATGTCTATGGTGATGAAGAAAGAGATGTCTTACCAGAAGACTTACCTAAACTTCCATACTTAGAAATGGTTATAAAAGAAACACTTAGAAGGTATGCTACAGTTCCATATTTTAGTAGAACATTAATAAATGAAATTGAAGTTTGTGGTTACACTCTTCCCAAAGGAACTGTTTTTATTTTTCCTCTCCAACAAACCAATTTTAATCCTAAAATTTTCCCTGATCCATATAAATTTAATCCTGACAGATTTTTACCAGAAATAGCTGCTGAAAGAAATGCTTACGATTTTACACCATTTAGTGCAGGGCCAAGAAATTGTATTGGTCAAAAGTTTGCTCTAAATGAGGCTAGAACAATGGCCACATGGGTATTGAGACGCTTCAAACTAACCACAAAAAGAGAAGAAAGTTATGTAAAATCAGTTCCACAGATTATACAGACTCCTCTAAATGGAATACCTATTGTTTTTGAAAAAAGAGAAACATTCTAA
>SSTP_contig0000028 Ss_cyp29a15
ATGTTTAGTTTATCTATATTATTTACTTTACTAGCCTTGTATGTTGTAGCAAATTTGAAGAAATTTAAAACATGGTGGTGTGAAAAAAGAAGAAAAATTGAGTTAGCAGAAAAGATACCTGGACCCAAAGGATTACCCATAATTGGAAATGCATTAATGTTTCTTGGTAATACAGAAGAAGTTCACAAAAATATTGATAAAGAAAGCCAAATTGCCTTTCAAAACAATGAACCATTAAGAAGGTATTGGATAGGAAATACTTTGATTGTCCATTCATTATCATCTGATGCATCTAAAGTTATTTTTGATAGTACAACAGAAATCAGTAAAGGAGAAAGTTATAATTTTTTTGCTGAATGGTTAGGTAAAGGTTTACTTATATCAGAAGGGGAAAAATGGAAAAATAGAAGAAGGACTATTACACCTTCATTTCATTTTAATATGTTAAAGAAATATTTTGAATCATATAATAAAGAGTCAAAAAATATGGTTGAAATATTTGAAACTTTGTCAAAAAGTAGTGAAGAAGTAGAAGTTTTTAATATTATTAAAAGAACAGCATTAGATATTATATGTGAAACTGCAATGGGAGTAAAAGTAAATGCTTCAAAAAATCCAAACCATCCATATCCTGTAGCTGTTCAGAAATATTCCAAATTATCCGCTTTTCATTTTAGAAATATTTTCTATAAAATACCATTGACATACTATCTTCTTGGAAAAAAATCTGAACAAGATAGATTATTAGTAATTCTTAAATCATTTACTCGAAATGTTATCAAACAAAAAACTGAAGAATTTGTAAAAAATAATGGAGTTTTAAGTGATAATACATTCTTATCAAATTTATTACAACTTAAAAAGGAAAATAATTGGAGTGATGAAGATCTTAGAGAAGAAGTTGAAACATTTATGTTTGCAGGTCATGATACAACATCTAGTTTAACTTCATATCTATTTTGGGCATTAGCATGTTATCAAGATATACAACAAAAAGTTTATGAAGAGATATATGATGTTTATGGTGATGAGGAAAGAGATGTCCTACCAGAAGACTTACCTAAACTTCCATACTTAGAAATGGTTATAAAAGAAACACTTAGAAGATATGCAACAGTTCCATTTTTTAATAGAATGTTAATTAATGAAACTGAAGTTTGTGGTTATCTTCTTCCTAAGGGAACTAATTTTGTTTTCCCTCTACAACATACTAATTTTAACTCTAAAGTGTTTCCTGATCCATATAAATTTGATCCTGATAGATTTTTACCAGAAAATGCTTCAAAAAGAAATGCTTATGATTTTACTCCATTTAGTGCTGGACCGAGAAATTGTATTGGTCAAAAGTTTGCGCTAAATGAAGCAAGAACAATGGCTATATGGGTTTTAAGACATTTTAAATTAACCACAAAAAGGGAAGAAAGTTATGTAAGATCAGTTCCAGAAGTTATACAGTCCCCTGTAACAGGAATACCTATTATTTTTGAAAAAAGAAAATCTTCTTTATGA
>SSTP_contig0000009 Ss_cyp23a5
ATGACATCGTTAACTTTTATACATTATAAAAAAACCCAGTTTCAAATAATAACACTATTACTATTATTTATTCTAATATTTTGTGGATTGACTTTCAAGGCTATTGAATTATTGAAATATTTAAATGTAAAAATATTATTTTATATAGGAGTATTATCAATTTATATATATCATGAATTGTATTGGAAAAGAAAAAATTTACCACCAGGACCTGTACCATGGTTAGTAGCAGGAAATATGCCTCAATTATTATTATCAATTAATAATATTGATAAAAAATTCCTAGAATGGAAAAATAAGTATGGTGGACAGTATACCCTTTGGATTGGTCCTATTCCAATGGTTTTTGTATCAGATGTTGAAAAAATGAAATTATATTTTGTTAAAAATGGTGAACATTTTAGTAATCGTTGGATTAATTATATTACAGATACATTTATGGATGGATTTAATGGTGTATTACAAATTCATGGTGATAAATGGAGAGAACAAAGACGGTTTTCACTACATATTTTACGTGATTTTGGTGTTGGTCGGGCTGAGATAGAAAAAAGAGTTATGTTTGAGGTTGAAAAAATGATAGAAGTTTTAGATAAAGATTGTGGTTCTATAGAACTTGATTTACATGAATATTTCGCTGCATGTGTTGGTAATATTATTATAACAATTTTATTTGGAAAAAGATTTGATCATAATGATCCTTCATTTATTGAATTAAGAGATTTATTAGAAAGGCAAACGCAACTTGTCATTCAACCTATTATGGGTCTTTACTGTATTTTACCTTTATCAACAAAAATTCCATTTATTAATAGTAAATGGAAAGAATTAATGATGATGAAAGAAAAGTTATTTGATTTTATTGATAAAGAATTGGAAGAACATAAGAAAAAATTTGATCCATCTGAAGAGCCTACAGATTTTACATATGCTTATTTAAAAGAAATACATGATAGAATATCAACAAATAGTGATATTGGTTATTTTTCAATAAAACAATTAAGATCACTTTTATTAGATCTTTTTTTTGCTGGTATGGAAACAACAGTAACAACTTTAAAATGGGGTTTCTTATATTTATTACGACATCCTGAGGAATTAGAAAAAGTTCAAAGAGAATTAAGTGAGTTACCGAATATTATAAAAATGAGTAATCGTAACAATCTTCCTTATCTTCAGGCAATGACAAATGAAATTCAAAGAAAAGCAAATATTCTAACATTTAATTTATTAAGAACAACATCCACGGATGTCTATATAGATAATTATATATTTAAAAAAGGAACAATGGTATTACCCATGATATCTATAGTTATGAATGATTCAAAATATTTTGAAAATCCAGAACAATTTGATCCATCAAGATTTTTAGATGATAAAGGAAATCAAAAGAAATTAGATGGTTTTTTACCTTTTTCTATAGGAAAAAGGCAATGTCTTGGAGAAAGTTTAGCTAAAGCAGAATTATATCTTGTATTAGCTAATCTTTTAAGAAACTTTAATATAAAACCTGATCCAAAAAATAGTAATCCTTCTATAAAACGTTTGCTTGGTATTACTTGCTCGCCACAAAAATATAAATTGTTAATTACAAAACGTAATTAA
>SSTP.scaffold.00080.157814 Ss_cyp3a23
ATGCTGGGAATGGGTGAATATTTTTGTTTATCAATAATTATTGTTTCAATAATATTAAAACTTTTTACAAAATATGTTGCTATAGGGTTGATTTTTACAATTGCTTCAATAGTAATTTGGAAAGTAAACGATTCATCAAAATATTGGAAAAAAAGAAATATACCTTCAGCAAGAGGAAAGTTTTTTTTTGGAAATATGTTAGAAATGATAAAAGATTTAAAAGGATGTGATGAAAGATGGAAAAAAGAGTTTGGAGAAACATATGGAATTATGATGGGTTTGTATCCAGATTTAACTACTACAAATTTAGATATTATTAAAGAAGTTTATGTAAAACAATTTGATAAATTTATTGATAGAGCAGATTTTATGGATACGACTACAAAAAAAGATAAAAGTATTGTTTCTAATGCTATGTCAGTTAAAAAAGGAGAAGATTGGAAAAGAATAAGAAATTTATGTTCACCAGCTTTTACAACAGGAAAAATGAAGATGTTTGTACCATTTTTTAATGAAACAGTTGATAAAACAATAGAAATACTAAATAATTATGAAAAAGAAGATAAGATTATTGATGTAAAAGAATTATGTGAAGGAATGACAATAGATTCAATTTTTAAAAGTACATTTGGTTTTAAAGTTGATTTACAAGAAGATCCTAATAATATTATTCGTAAATATGCTAGAAATTTATTTAATGTAGATAAATTTAGTTTGGGGCTTTTATTTGCTCTTTTGTTTCCTAAAATTTCAACAATGTTAAGAATATATTTTAATTATCATGTAAAAATTGACAAAGAAATTAAATATTTTACAGACATCCTTTCACAATGTTATATAAAAAGAAAAAAAGAATTGGATGAGGGTATAAATAATGAGGCTCCTGATTTTTTCAAAGTTCTCTTTCAATCAGTAAATGAAAATGAAAATGATAATGATAACAATGAAATGGAAGATGATAAAGAAATTTTTTTCAAAAAAGCAACACATAAACAAAAAGAAAAAGGATTATCTAAAGTTGAGATTCTCTCTCAAGGATTTGTGTTTCTTCTCGCAGGCTACGAAACAACAGCAAGCACTATTCATTTTCTTTTATATATGTTAGCTCATCATCAAGAATATCAAGATAAATGTCGAGAAGAAATATTAGAAGTTCTTGAAGGAAAATCTATAGACTATATTGATTATGATACAGTAAATAAATTAAATTATCTTGATCAATGTGTTAAAGAATGCTTAAGAATGTATCCACCTGCAATAAGAATAAATAGAGTGTGTGTTGAAAAAACAACAATTCACGGTATTAATTTTGAACCGGGTACAATAGTGTCAATACCAATTACTAATTTGCATTATGACGAAAAAATATATCCACAACCAGATATTTTTGATCCAGAAAGATTTTCACCAGAGCAAAGAGCTGGAAGAGATCCATTATATTACTTACCTTTTGGATATGGGCCAAGAAACTGTATTGGTATGAGGTATGCTTATTTGAGTATGAAAGTTTACCTTGCTCGATTCTTATTAAAGTATAAGTTTGTAACATGTGATGAAACTCTTCCTTTACCATTGGAAATTATTACACGAGGAATGACAAAGCCTATAAAACCATTATATTTGAAAGTTGAAAAAGTATCCCAATAA
>SSTP_scaffold0000006 Ss_cyp3a20
ATGTTAGGAATAGGTGAATATTTTTGTCTATCAATAATTATTATTTTAATAATATTAAAACTTTATACAAAATATGTTGCCATAGGGTTAATTTTTGCGATAACTTCTCTAGTAATTTGGAAAATAAATGATTTATCGAATTATTGGAAAAAACGAAATATACCTTCAGCTGAAGGGAAATTTGGTATTGGAAATTTGTTAGAATTGCTTGGTGATTTTAAAGGTAGTGATGAAAGATGGAAAAAAGAGTTTGGAGAGACATATGGAATTATGATGGGTTTGAAACCAGATTTAACTACTACAAATTTAGATATTATCAAAGAAGTTTATGTAAAACAGTTTGATAAATTTATTGATAGAGAAGGATTTATGCCTACAACTACAAAAAAAGATAATAGTATTCTTTTCAATAATATGGCTATAAAAAAAGGAGATGACTGGAGAAGGATAAGAAATTTATGTTCACCAGCTTTTACAACAGGAAAAATGAAAATGTTTGTACCATTTTTTAATGAAACAGTTGATAAAACATTGGAGATATTACAAAATTATGAAAGAGAAGATAAGATTATTGATGTAAAAGAATTATGTGAAGGAATGACAATAGATTCAATTTTTAAAAGTACTTTTGGTTTTAAAGCTGATTTACAAGAGGACCCCAATAATATTGTTCGTCAATATGCTCGAAACGTATTTAATTTAGATAAATTTGATCTGAAGTTTTTATTTGCTATCTTTTTTCCTAAAATTTCTGCACTTATAAGAGTATACTTTGATTACCATATTAGAAATGATAAGGAAATTAAATATTTTAAAGACGTCCTGTTACAATGTTATGAAAAAAGAAAAAAAGAATTGGATGAAGGTATAAATAATGAGGTTTCTGATTTTTTTAAAGTTCTTCTTCAATCATTAAATGAAAATGATAACAATGAAATGGAAGATGATAAAGAAATTATTTTTGAAAAAGCAACACAAAAACAAAAAGGAAAAGGATTGTCAAAAATTGAGATTCTCGCTCAAGGGTTTTTATTCCTTCTTGCAGGTTTTGAAACAACAGCAAGTACTACTCAATTTCTTTTATTTATGTTAGCTCATCATCAAGAATGTCAGGATAAATGTAGAGAAGAAATATTAGAAGCTCTTGAAGGAAAGTCTATTGACTATATTGATTATGATACAGTAAATAAATTGAATTATCTTGATCAATGTGTTAAAGAATGTTTAAGAATGTATCCACCTTCAGTAAGAATAAATAGAATATGTGTTGAAAAGACAACTGTTCAAGGTATCACTATCGAACCGGATACAATGGTATCAGTACCTATATTTAATTTACATTATGACGAAAAAATATATCCAGACCCATATATGTTTGATCCAGAAAGATTTTCACCAGAACAAAAAGCTGGAAGAGATCCATTATATTATATACCTTTTGGATATGGACCAAGAAATTGTCTTGGTATGAGATATGCTTATTTAAGCATAAAAATTTACCTTGCTCGATTCTTATTAAAGTATAAATTTGTAACCTGTGATGAAACTCTTTCTTTACCATTAGAAATTACTACAAGAGGATTAACAAAACCCATAAAACCATTGTACTTAAAAGTTGAAAAAGTATCCCAATAG
>SSTP_scaffold0000006 Ss_cyp3a18
ATGCTAGGAATAGGTGAATATATTTGTTTATCAATAATTATTGTTTCGATAATATTAAAACTTTTTACAAAATATGTTGCTATAGGGTTGATTTTTATAGTAGCTTCATTAATAATTTGGAAAATAAATGATTTATCAAACTATTGGAAAAAACAAAATATACCCTCAGCTAAAGGAAAATTTGGCGTTGGAAATTTATTAGAATTGCTTAGTGATATCAAAGGTTGTGATCAAAAATGGAAAAAAGAGTTTGGAGAAACTTATGGCACTATGATGGGCCTAAGACCAGATTTAACTACTACAAATTTAGATATTATTAAAGAAGTTTATGTAAAACAATTTGATAAATTTATTGATAGGGAATCATTTATGGCTACGACTACAAAAAAAGACAAAAGTATTTTTTTCAATATTATGTCTGTTAAAAGAGGAGAAGATTGGAGAAGAGTCAGAAACTTATGTTCACCAGCCTTTACAACAGGAAAAATGAAAATGTTTGTAAAATATTTTAATGAAACTGTTGATAGAACATTAGAAATACTAAACAATTATGAAAAAGAAAATAAGGCTATTGATATGAAAGAGTTATGTGATGGTATGACAATAGATTCAATTTTTAAAAGTACTTTTGGTTTAAAAACTGATATACAAGAAGACCCTAATAATATTATTCGTAAATATGCTAGAAGTATATTTAACATAGAAAAAATTGATCTAGGATTTTTATTTGGCCTTTTATTTCCTAATATTTCGATTATTTTAAGAATATATTTTAATTACCATACTAAAAACGACAAAGAAATTAAATATTTCACAGATATTCTTTCACAATGTTATGAAAAAAGAAAAAAAGAATTGAATGAAGGTATAAATAATGAGGTTTCAGACTTTTTTAAAGTCCTTCTTCAATCATTAAATGAAGATGAAGATGAAAATGATAATAATGAAATGGAAGATGATAAAGAAATTATTTTTGAAAAAGCAACACAAAAGCAAAAGAAAAAAGGAATGTCGAAAATTGAGATTCTTTCTCAGGGATTTGCGTTTCTTCTTGCAGGTTACGAAACAACAGCAAGCACTATTCATTTTCTTTTATATATGTTAGCTCATCATCAAGAATATCAAGATAGATGTCGAGAAGAAATATTAGAAGCTCTTGAAGGAAAATCTATAGATTATATTGATTATGATACAGCAAATAAATTGAATTATCTTGATCAATGTGTTAAAGAATGCTTAAGAATGTATCCATCCGTACTAAGGATAAATAGGGTATGTGTTGAAAAGACAACTGTTCATGGTATCACTATTGAACCGGATACAATGGTATCAGTACCTATATTTAATTTACATTATGACGAAAAAATATATCCACAACCAGATATTTTTGATCCAGAAAGATTTTCACCAGAGCAAAGAGCTGGAAGAGATCCATTATATTACTTAACCTTTGGATATGGGCCAAGAAACTGTATTGGTATGAGGTATGCTTATTTGAGTATGAAAGTTTACCTTGCTCGATTCTTATTAAAGTATAAATTTGTAACCTGTGATGAAACCCTTCCCTTACCATTAGAAATTATTACAAGAGGATTAACAAAGCCTATAAAACCATTATATTTGAAAGTTGAAAAAATATCTCATTGA
>SSTP_scaffold0000015 Ss_cyp22a9
ATGCTATTAATAATTTTATTTATCATTTTTTCTTTAATATACATTTGTTATAATTTTTATACAAATATCAAAAAATATCCTAATGGACCGAAGCCTTTACCAATCATAGGAAATACCCATTCAATTGACATGGCATCACCATACAAAACAGTCATGAAATGGAAAAAAATATATGGTGATATTTTTACTATATGGCTTCCAAGGCCCACAATTGTCCTGGCCAGTGCTAATGTTATTAAAGAAGCATTGATTAAGAATAAGGAAGTCTTCTCATCCCGTCCAAATAGTTATATTTATGGAATATTTACTGGACACAAACCTCATGGTGATGGTATTATCTTAGCTGATGGAGACAATTGGTATACACAACGCAATTTTGCCCTCCGAATATTTCGTGAATTTGGTGTTGGAAGTAAAAGGATGGAGTATAAAATAATGCTCCATACCCATCGAATGTTGGTTTATATTTTTAAAAAAATGTGTGGTTCAAAAAAAGTTGTAATTGACCTTCATCATATTATTAGTTTTACTGTTGGTAACATTATTCATGATCTTGTTATGGGAAGGTATTTTGAATTTCATGATCCTGAATTTATGCATTTTAAAGAGTTAATAGATTCAATATTAAAAGATTTTACCTCTATACAAATGTTAATTGTTGATTGTTATCCATTTATGAGATTTTTCCTCCCAACATACTATAGATATAAGAGGAATGGTTTTAAGTTACAAAAATATTTTTTGGATGAAATTGAAAGGCATTCCTCAAAAATTGAAAATAGTTTAGAAAAAATGAAACCAACAAATTTTATTGATGCATATTTATTGGAAATGTACAAGTCTGAAGATGAGGAATTGTCAAAATTAACATTAGCCTTGAATGCTGGGGACTTATGGACAGGGGGCATGGAGACAACAGTTACAACTTTAAGATGGGCAATTTTATATATGATTTTACATCCACAAGTACAAAGGAAGTGTTTTCAAGAAATTTCAGGAGTCCTAAAAGATAATATAGATGTCACTTCAGAGGATAGGATACGCCTCCCTTACATAAGAGCAACAATAGATGAAATTCAAAGGATGATAAATGTCTTACCATGGGGTATACCACATAGAGTTGAATGTGATATTAAGATTAATGGTAAATTTATTCCTCGTGACACAACCCTCCTCATACAAACAGGAGCTATTCATTTTGATGAGGATGAATTTCATGATCCTAATACTTTTTTACCTGAAAGATTTTTAAATGATGATGGTTCATATATGGCTGTTAGAAATAATATGCCATTTGGTATTGGAAAAAGGCAATGTCTTGGGGAACCATTAGCAAGAATGGAATTACTTCTTATTTTTGTAACACTTATAAAAAATTTTGAATTTTGTGAAGGTCCACAAGGTCCCCCTGATATGACAAGATGTGAAGGTATGACAACTGTACCAAAACCATATAAAGTATTATTAAAAAAACGTCATAATAATATAAAATATGCTAATAATAATCAAATTCAAAAACAACCTTTTGAGGAGGAACTTGAAAAAATGAGAGAATATAAAAGATTAATTATGGAAGAGGAGAGTAAAAGAAATTTTAACAATGAATAA
>SSTP_scaffold0000006 Ss_cyp3a27_sic
ATGCTAGGAATAGGTGAATACATTTGTTTATCAATAATTATTGTTTTAATAATATCAGCACTTTTTACAAAGTATGTTGCTATAGGGTTAATTGTCACAATAACCTCATTTATAATTTGGAAAGTAAATAATTTATCATATTATTGGAAAAAAAGAAATATACCTTCACCTAAAGGAAAATTTGGTTTTGGAAATTTATTAGAAATAATTAGCAATGTTAAAAACTATGACAAAAGATGGAAAGAAGAGTTTGGAGAAACTTATGGAATTATGATGGGTTTGAAACCAAATTTAACTACGACAAATTTAGATATTATTAAAGAGATTTATGTAAAACAGTTTGATAAATTTATTGATAGAGAAGGTCTTTTAGCTGGAAGTACAAGAAAAGAAAAAAGTATCTATTTTAATAGTATTTTTATAAAAAAAGGAGAAGATTGGAGAAGAATAAGAAATTTGTGTTCACCAGCTTTTACAACAGGAAAAATAAAACATTTTGTAAAATTTTTTAATGCAACCGTTGATAAAACTTTGGAAATTCTACAAGATCACGAGAAAAAAGATAGGGTTATTGATATAGAAGAGTTATGCGAAGGAATGGCAATAGATTCAATTTTTAAGACTACTTTTGGTTTTAATGCAGATTTACAAGAGGATCCTAGTAATATCATTCGTAGTTATGCTAAAAAAATATTTGAAATAAATAAATTTGATCTAAGAACTTTATTCGCTGTTTTGTTTCCTGAACTTTCAACAATTTTAAGAATATACTTTAACTACCATATTAGAAATGACAAGGAAATTAAATATTTTACAGATATTCTTTCACAATGTTATGACAAAAGAAAAAAAGAATTAGAAAAAGATATACATAGTGAGTCTTCCGACTTTTTTAAAGTTCTTCTTCAATCATTAAATGAAAATGATACCAATGAAGTAGAAGATGACAAAGAAATCATTTTTGAAAAAGCAACACAAAAACAAAAGAGAAAAGGATTGTCAAAAGTTGAGATTCTTGCTCAGGGATTTTTGTTTCTTCTTGTAGGTTACGAAACAACAGCAAGTACTACTCAATTTATTTTATTTATGTTAGCTCATCATCAAGAATATCAAGATAAATGTAGAGAAGAAATATTAAAAGTTCTTGAAGGAAAGTCTATTAATTATATTGATTATGATACAGTAAATAAATTGAATTATCTTGATCAATGTGTTAAAGAATGCTTAAGAATGTATCCACCTGCACCAAGAATAAATAGGGTATGTGTTGAAAAAACAACAATTCATGGTATTACATTTGAACCGGGTACAACTGTTTCAATACCAATGTTTAACTTACATTATGACGAAAAAATATATCCACAACCAAATATTTTTGATCCAGAAAGATTTTCATCAGAACAAAAAGCCGGAAGAGATCCATTATATTACTTACCTTTTGGATATGGACCAAGAAATTGTATTGGTATGAGATATGCTTATTTAAGTATGAAAGTTTATCTTGCTCGGTTCTTATTAAACTATAAATTTAAAACATGTGATGAAACTCTTCCATTACCATTAGAAATTATTACAAAAAGAATAACGAAACCTATAAAAAAATTGTACTTAAAAGCTGAAAAAGTATCTTATTGA
>SSTP_scaffold0000001 Ss_cyp3a21
ATGTTAGGTATTGGTGAATATTTTTTTTTATCAATAATTCTTACTTTAATAATATCAATACTTTTCACAAAATATGTTGCTATAGGGTTAATTGTTATAATAACTTCATTAGGAATTTGGAAAATAAATAATTCGTTAAATTATTGGAAAAAAAGAAAAATACCTTCACCTAAAGGAAAATTTGGTGTTGGAAATATGTTAGAACTTCTTAATGATTTTAAAAGTTGTGATGAAAGATGGAAAAAAGAGTTTGGGGAAACTTATGGTATAATGATGGGTTTTAGACCAGATTTAACAACAACAAATTTGGATATTATTAAAGAAGTTTATGTTAAACAATTTGATAAATTTATTGATAGAGATGGTTTTATGCCTAATGTTTCAAAGAACGAGAAAAGTTTGCTTGCAAATGGAATGTTTGTAAAAACAGGAGAAGATTGGAGAAGAATAAGAAACTTATGTTCACCAGCTTTTACAACTGGAAAAATGAAAATGTTTGTAAAATTTTTTAATGAAACTGCTGATAAAACATTAGAAATACTACATAACTATGAAATAGAAGATAAAGCCATTGATATAAAAGAATTATGTGATGGAATGACACTAGATTCAATTTTTAAAAGTACTTTTGGTTTTAAAACTGATTTACAAGAAGATCCTAATAATATTGTTCGTGAATATTCTAAAAGATTATTTGATTCAAACATTTATGATCCACGTTTTTTATTTATTGTTTTATTTCCTAAAATTACAAGTTTTTTAAGAATAAATTTTAATTATAATGTCAAAGATAATAAAGAACTTAATTATTTTACAAATATTCTTTCAGAATGTTATGAAAGAAGAAAAAAAGAATTAGATGAAGGTATAAATAATGAAGCTCCTGATTTTTTTAAAGTTTTGCTTCAATCAGTAAACAACGATTATGATATTAATAAAGAAAATGATGAAGAAATTGTTTTTGAAAAAGCAACACAAAAACAAAAAAAAAAAGGAATGTCAAAAATTGAGATTCTTGCTCAAGGATTTTTATTTCTTCTTGCAGGCTACGAAACAACAGCAAATACTATTAATTTTCTCTTATTTATATTAGCTCATCATCAAGAATACCAAGAAAAATGTAGGGAAGAAATATTAGAAATATTCCAAGGAAAAATTGTTGATTATATTGATTATGATACAGTAAATAAATTAAATTACCTTGATCAATGTGTTAAGGAATGTTTAAGGATGTATCCACCTGCAGGAAAAATAAATAGAATATGTATTGAAAAAACAACTATAAATGGTATTACTTTTGAACCGGGTACAATGGTGTCAGTACCAATTTTTAATTTACATTATGATGAAAAAATATATCCACAACCAAATATTTTTGATCCAGAAAGATTTTCACCAAAACAAAAAGCAGAAAGAGATCCATTATATTATATGCCTTTTGGATATGGACCAAGAAATTGTATTGGTATGAGATATGCTTATTTAAGTATAAAAGTTTACCTTGCTAGATTTTTATTGAAATATAAATTTAAGCTATGTAATGAAAGTCTCTCTTTACCTATAGAAATTGTTACAAAAGGATTAACAAAACCTCTAAAAACATTATATTTAAAAGTTGAATCAATCTCTTATTAA
>SSTP_contig0000008 Ss_cyp14a1
ATGCTTTCAAATTTGAATCATTTTATACAGTATCTAGTTCCATTTAAAATAACTACTTCAATATTTTTAATAACAATAATTTCTATGCTTATAATAATATGGGTTATAAAATTTTATGTTAAGGTTTATAAATATCCAAAAGGTCCATTTCCACTACCATTTATAGGAAATCTTCTTCAGCTCCTTCCTTTTGATGCGATGCCAGATAAGTTTGAGTATTATAAAAAAATTTATGGTCCAATATTTACAATTTTTATTCCATATCCTGTTGTTGTTTTGTGTGATTATGAATCATTTAAAGAGGCACTTGTAAAAAATTCATCAATACTTAATGGAAGGCAAAAAGGATATCCAGAGTCATTTGTTCATCCAGAAACTGGTAGAGGACTAGTATTTGCTGATGGTCCATATTGGAAGGAACAAAGAAAAGTTTGCTTTCAAATATTTAGAAATTTTGGTGTTGGTAGAAGTTTAATGGAATCAAAAATAATGGATTATGTTAATGAGACATTAAATTATGTTGAAAAGAAAAGAAAAGATGGACCAATTGATTTTACTTGGATATATAAGGCATGTTTTGCTAATATTATGTGTGAATTATTATTTGGTATTAAAAGATCTCTTGAAGATGATCAAGAAATAAAATTTATAATGGAACCACTTGAAAAAGTATTTGAATTAGGAAGATCAGGTATTTCATTAATTTATCATTTTTTTAATAATAATCCATGGATAATAAAGATATTAAAAAAAATTAATAATATTGGAAGGGCTGAATTAGAAATTGCCTTTAAACATATGAATAGTATTATTATAGAAGCTAAATCAACATGGGTTAAAGGAAAAGAACCAAAAAATTTTGTTCATGCATATATGGAAAAGACTAATTCAGATGATGAATATATAAATGAAGTAGAAATGCCTTTTGTAGTTCATGATGTTTGGGTTGCTGGTATGGAAACAACTGCAACAACATTAAATTGGGCAATGAATATTTTAGGAACATTTACAGAAAAACAAGAAAAATTTAGAAAAGAAATTCATGATGTTATTGGATATGATACTACTATACATTATGATGATAGGGAAAGACTACCATATTGTCAAGCTGTTGTATATGAAATTTTAAGATTTTCTAATATATTACCACATAATATTACACATAGAACAGAAAAAGATGTTATAATTGGAGGAAAATTAATACCAAATGATACAATAGTTTTTGCACAACAATATAATATAATGAAATATGATCCAATATTTTATGAAAGTAATAAATTTATACCTGAAAGATTTTTGATGGAAGATGAAAAAACATATAGAAAAGAAGCTGTTGATAGAATGTTAGCATTTAGTGCTGGTTCGCGTAAATGTATTGGTGAAAATATGGCTTTAATGCAAATCTTTTTATTTTTAACTAATTTATTATCTAGATATGAAATAAAAGCTCCAAAAGGAGGTCCAATGCCATCACTTAGCGGTAAATGGGCAGGAATTATTAAAGCTCCTTCATTTGCTTTTGATGTTGTTAAAGTTAGAACTAAATAA
>SSTP.scaffold.00080.157814 Ss_cyp3a19
ATGTTAGGAATAGGCGAATATATTTGTTTATCAATAATTATTGTTCTAATAATATCAACACTTTTTACAAAGTATGTTGCTATAGGATTAATTGTTACAATAATCGCATTAATAATTTGGAAGATAAATAATTTTTCAAATTATTGGAAAATAAGAAATATACCTTCACCTAAAGGAACATTTGGTTTTGGAAATTTATTTGAACTGTTTAATGATTTTAAAGGTAGTGATGAAAAATGGAAAAAAGAGTTTGGAGAAACTTATGGAATATTAATGGGTACAATTCCAGATTTAACAACAACAAATTTCGATATTATCAAAGAAGTTTATGTAAAACAATTTGATAAATTTATTGATAGAGAAACTTTTTTACCTGTAAATAAATTAAAAGAAAAAGATATTCTTTTCAATAATATGCTTATAAAAAAAGGAGAAGATTGGAGAAGAGTAAGAAATTTATGTTCACCAGCTTTTACAACAGGAAAAATGAAAAAGTTTGTACCATTTTTTAATGAAACTGTCGATAAAACTTTAGAAATATTACAAAAATATGAAAGAGAAGATAAAGCTATTGATATAAAAGAGTTATGTGATGGTATGACAATAGATTCAATTTTTAAAAGTACTTTTGGTTTTAAAACTGATTTACAAGAGAATCCTAATAATATTACCCGTGAATATGCTAGAAAAATACTTCATGCAGAAATTTATGATCCAAGAGTTTTATTTACAGTTTTATTTCCTCAAGTTACAACAATTTTAAGACAATATTTTAATTACAATATAAGAAATAACACTGAACTTAAATATTTCACAGACATTCTTTTACAATGTTATGAAAAAAGGAAAAAAGAATTGGACGAAGGTATAAATAATGAGGCTCCAGATTTTTTCAAAGTGCTCCTTCAATCAGTAAATGAAAATGATAGTAACGAAGAAGAAGATGATAAAGAAATTATTTTTGAAAAAGCAACACTGAAACAGAAGAAAAAAGGAATGTCGAAAATTGAGATTCTGGCTCAGGGATTTATATTTATTATTGCAGGCTACGAAACAACAGCAATCACTACTCATTTTCTTTTATATATGTTAGCTCATCATCAAGAATATCAAGATAAATGTCGAGAAGAAATATTAGAAGCTCTTGAAGGAAAATCTATTGACTATATTGATTATGATACAGTAAATAAATTAAATTATCTTGATCAATGTGTTAAAGAATGCTTAAGAATGTATCCACCTGGAGTTAGAACAAATAGATTATGTGTTGAAAAAACAACAATTCATGGTATTACATTTGAACCCGGTACAATGGTGTCAATACCAATATTTAACTCAAGAAATTGTATTGGTATGAGATATGCTTATTTAAGTATAAAAGTTTATCTTACTCGATTCTTATTAAAGTATAAATTTATAACGTGTGATGAAACTCTTCCTTTACCATTAGAAATTATTACACCGGTAATGACAAAACCAATAAAACCATTGTACTTAAAAGTTGAAAAAGTATCCAATTAA
>SSTP_contig0000028 Ss_cyp29a25
ATGTTTAGTTTATCAATATTGTTTACTTTATTCTTTTTGTATGTTGTAACTAATTTTAGAAAATTTAAAACATGGTGGTGTGAAAGAAAAAGAATAATTGAGTTAGCAGATAAGATACCTGGACCTAAAAGTTTACCTATAGTTGGAAATGGATTGATGTTTTTGTGTGATTCACAAGAATTACAAAGAATACTTGATGAAGAAGCTCAAATTGCCTTTCAAAAGGATGAACCATTAAGAAGGTATTGGATGGGAAATATTTTGGTTGTTTATGCTTTATCCACTGAAGCAGCTAAAGTTATTTTTGATAGTACAGTAGAAATTAGTAAAGGAGAAACTTATATACTTTTTAATAAATGGTTAGGTGAAGGTTTACTTATGTCAGAAGGAGAAAAATGGAAATATAGAAGAAGACTTATTACTCCTTCTTTTCATTTTAATATGTTAAAGAAATATTTTGAATCATATAATAAAGAACTAAAAGGTATGGTTGAAAAACTTGAAACTTTTGCAAGAAATGGTGAAGAAGTAGAAATTTATAATATTATTAAAAGAACAGCATTAGATATTATATGTGAAACTGCAATGGGAGTAAAAGTTAATGCTTCAGAAAATCCAAATCATCCCTATATTATAGCTGTTGAAGATTATTCTAAATTAGCTGGTGAATACTTCAGAAACTTTCTTTTAAGCGTACCATTGATATATTATCTTCTTGGAAAAAAATCTGAAGAAGAAAAATTATTAGCAATTCTTAAATCATTTACTCGAGATGTTATCAAACAAAAAGCGGAAGAATTTGAAAAAAATAATGGAGAATTAAATGATAGTACATTCTTATCAAATTTACTACAACTTAAAAAAGAAAATAATTGGAGTGATGAAGATGTTCGAGAGGAAGTTGAAACATTTATGTTTGCAGGTCATGATACAACATCTAGTTTAACTTCATATTTATTCTGGGCATTAGCTTGTTATCAGGATATACAAAAAAAAGTTTATGAAGAAATTTATGATGTTTACGGTGATGAGGAAAGAGATGTCTTACCAGAAGACTTACCAAAACTTCCATACTTAGAAATGGTTATAAAAGAAACACTTAGAAGATATGCAATAGTTCCATATTTTGGTAGAACTTTACTTAATGATGTTGAAGTTTGTGGTTACACTCTTCCTAAAGGAACTAACTTTGTTTTTGCTCCACAATTAACTAATTTTAATCCTAAAATCTTTCCTGATCCATATAAATTTGATCCTGATAGATTTTTACCTGAAAATGCTGCTAAAAGAAATGCTTACGATTTTACTCCATTTAGTGCTGGACCAAGAAATTGTATTGGTCAAAGATTTGCCCTAAATGAGGCTAAAACTATGGTTATATGGGTATTGAGACGTTTTAAATTAATTAAAAAAAGAAAAGAAGACTATATAAAGTCATTTTCAGATGTTGTTCAGACTCCCGCAGATGGAATATTTATTGTTTTTGAAAAAAGGAATACCTTATCAGCGTAA
>SSTP_contig0000024 Ss_cyp14a17
ATGTTTACTTTTAATGATATAATTTGTATTGTTTTATTTATATGGTTGATTTATTGTTATAAATATTATCAAAAAGTTAATAAATATCCTATAGGACCTAGGCCTTTACCATTTTTAGGAAATTGTCATCAGATAGATTTTGTAAATTTTCAAGAATGGATAGAGAAACAATCTATGATATTTGGTCCTATTTTTACAATTTTTACCCCAACACCAACAGTTATATTAATGAATTATGACCTGATAAAAGAATGTTTCTTTGATAAACAATCAGAGACATCTGGTAGACCATTACGTAATCCTGAAGTTTTAATATCAATGTCACAAAATAGTGGTATATCATCAAGTAATGGTGAAAGTTGGCTGGAGCAACGTAAAGGTTCCCTCTTCTTTATACGTCAATTAATTTTAAAAACAAATAAAATTGAAACATCCATTACGATTGGGGTTGAGGAGTTTCTTAAATATATTGAACAGTCTAAAAATAGGGGTAATCTTGACATTACATATATAACAAAACTTTTTGTCACAAACACATTACATGATATATTTTTCAATTACCGGTACCCATCCATCAATAATAGGCCATTCAAAAATTTTATCAATAACATTGAGTTAGCATGGAAAAAACTTGAAAATTATAAAACATACATTGTATCTCAATTAATTCCTTTCTATCCCTATTTATATCATGTTATATTTGCTTTTACAGGTCAATTAGTATTTAAAGTTAATCAGATGTTTCGATTTATTAAAGATGAAGTTAGTAAAAGTAAAATATTATTTAATGATAATGGAAGGAGTAAAAGTTTTTGTGAAGAGTATTTTAAAAGAATAGAAATAATGAAATATCAAAATACATCATATACATTAGATAATTTAGAAAGTACCACATTAAATTTATTTACTTCTGGGTATGGAGTAACTAATGAGTTAATTAAATGTTGTTTATATTGCTTGGCTGATAATCAACATATACAGAAAGAAATGAGAAAAGAAATTAATAATTTGAAAGAAAAAAATAAATTAATATCAATAAGAGATAGGTTAAATCTTTTATATTGTAATTCAGTTATTTATGAATTATTAAGATATATTAATATTCAACCTTTTACTTATCCTCATATGACAACAAAAGAAATCATTCTTAATAATCATATTATACCAGTAGGTACTGTAGTAGTAGGAAATCTTTATAATATCCATAGAAATGATAAATCTTTTATTCATGGTGATATTATAATACCTGATCGTTTTATTTCTCCAGATACGGGTAAATTAAATAAACAACTTATTGAAAAATTAATACCATTTGGTATTGGAGCACGTAAATGTATTGGTGAAGAAATAATAATAATGAAATTATTTTTATTACTAACTAATATAGTTAAATATTACAATATCAAAAATATTGATAATGATACTATTGATACAATTCAGCATCAATTTAATTCTGTTGCCAAAGTTGGAACATCCAAATTTATTTTTGAAAATATTCATGTATAA
>SSTP_contig0000095 Ss_cyp29a26
ATGATTTCTATATATATTTTTATATGTTTATTTACATTATATATAATAAAATATAATAATAATATTTTCAAATGGTGGAATGAAAGGGTACGAAGAATTGAGTTAGGTAAAAAAATTCCTGGACCAAAAGGTTTACCTATTCTTGGAAATATTTTACAATTATCTGGAAATATTGATAATTTTGTTAATTTTTTTCAAAAACAATATGATATAGGATTAGAAAATAATGATGATATGAGAAGTTGTTGGATTGGTGATAAATTATTAATCCTTCCTATTAATATAGAAGTTAGTCAAAAAATTTTTGAAAGTCAAACAGAGTTATGTAAAGGGGATACATATGATTTCTTATCAGATTGGTTAGGGTATGGCTTATTAATTTCAGATGGTGACAAATGGAGAAATAAAAGAAAAATTTTAACTCCAACATTTAATTATAATATGCTTAAAAAATATTTTACTGTTTATAATAATGAAAGTAAAATTCTTATGAATAAATTTAAACCATTTGCAGAGGGTAATGAGGAAGTTAATGTTTTTGAGTATGCTAAAAGAGCTGTTCTTGATATTATTTGTGATACTGCTATGGGTGTAAAAATAAATGCTCAAGATAATCATGATCATGAATATATTCAAGCAATAAGAAAATTTCATAAACTTAATCTTAAATTCGTTAGAATGCCTTTTTATAAAATTAAATTAATATATTATATATTTGGTGATGGTTTTGAAAGAGATCGTGTCTTAAAAATTTTACATTCATTTGCTAATGATGTTATCAAACAAAAATCTATTGAATTTAATGAAAAAAATCAAACTGATAGTGGTAATACTTTCTTATCTATGCTTCTTGAATTAAAAAAAGAAAATAATTGGAGTTATAATGATATTTTTGAAGAAGTAAATACATTCCTTTTTACTGGCCATGATACAAGTTCATCATTACTATCATTTGCATGGTGGGAGTTAGGATTGAATCTGGACATTCAAGAAAAATTGTATAATGAAATATTTGATATATTTGGAGAGGAGGATAGAGATGTTGTAGCTGATGATTTAGGAAAATTACCTTATTTAGATATATTTTTAAGAGAAACCCTTAGAAGACATGCTATACTTCCATATTTTATAAGAACTTTACAAGAAGAACTTGAAGTATGTGGAAAATTATTACCAAAAGAAACAAATATACTCTTTGCACCACAACATTCTAATTTTAACTATAAAATTTTTCCTGATCCATATAAATTTAATCCTGATCGTTTTCTTCCTGAAAATATTTTGAAAATATCTCAATATGATTTCACACCATTTAGTGCTGGTCCAAGAAATTGTATAGGACAAAAATTTGGTATGAATCAGGTAAAAGTTATGCTAATTTGGACATTAAGAAAATATAAATTAATTTCTAAAAGGCCTTCTGATTATGTTAAACATGTTCCTGAAATAGTTCAATCACCATCTAATGGTATTCCATTGTATTTACAATTTAGATAA
>SSTP_contig0000033 Ss_cyp14a3
ATGATTGGTATATTAATAGTACTATTTGTTGTTATTTATTTAATAAATTTTTATAAAAAAATCAAATCTCTACCACCGGGACCGATGCCATTACCTATTATTGGAAATTTATATTCAATTAATTTGAAAAAAATGCATTTATGGATTTATGAGCAAAAAAAAATTTATGGTAATGTTTTTACGGTTTGGCTTCCTAGCCCTCAAGTTGTTTTTGCTGATTATGATTCAATATATGAAAGTCAACATAAGAATGCTGATAATTTTGCTGGAAGGAATGTTGGTGGATTTCCAGACAAATGTATACATGACAAAGATAATGTTGGTATTGTTTTGTCTGAGGGTGAGGAATGGAGAGATCAGAGAAGGCTATCGCTACAGATATTAAGAAATTTTGGAATGAGTAAAACGATAATGCAAGATAAAATTCATCTTGTTATACAAGATTCTTGGGATCATTTAGATAATTTAAAGGATAAGGATAATGTTGATATTTGTAAAGTTATTCAATTAGCTGTTGGTAATATAATTAATTCACTTTTATTTAACTATATATATACATATGATGATAGTGAATCTTTTTTTGAATTTGTTTCAACTCTTGAAAATGTTTTAAAACAAAATAAAACTTGGGAATTTCAACTTATAATGTTAATACCTGCAGTTGATAAAATTCCAATTATAAAAGATTTATTGTATAAAAGAATAACAAAACATCAAGAAAAATTAAGATATTTAACAGATATTGAAATAGAAAAGTGTAAAAAGACATATAATGCTGATGAAGAACCTACTAATTTTATTCATGCTGTTATGAAGGAGATTCAATCAATTGACTCCAAATATAGTTATTTAAATTCTGATCACCTCAGAGGATTAACATTAGATTTTTGGATGGCTGGTCTGGAGACATCATCAACTACATTAAAATGGTTTACATTACTAATAATGAAGCATTTAGATATTCAAGAGAGGCTACAAAAAGAAATTGATGAAGTAATTGGAAAAGAAAATTTAGTCCAATTATCTGATAAAGCAAAAATGCCATATATGAGTGCTTTTATTTCGGAAGGGCAACGGTACATTAATATGGTACCTCTCGTTCCATCACATAAATGTACAAAAGATACAATAATTAATGGCCATCTTATTACTAATGGTACATTAACACAACCATTCTTTTGGGGTGCAAATAGAGATGAAAAATATTTTAAAGATTCTTTTAATTTTAATCCAAAAAGATTTTTAGATGAGGAGGAAAAAGTTTATAAAGTAGAGAATGATCATATGGCTTTCGGAAAGGGTAAAAGAATATGTGCTGGGAAAAGTTTAGCTGATGCTGAAATATTTTTATTTTTTACATCATTCCTTCAAAGGTACAAATTTACCCATCCAAATGGACCAGTTGACTTAAGTACTGAGTTCGGTGGTGTATTGTTACCAAAACCATTTACATGTAAAATTGAAAGAAGATAG
>SSTP_scaffold0000002 Ss_cyp31a11
ATGAATATTTTTATAATTTTTTTTGCCATTTTTCTACTTTTTGCTAGTTTATTTTTTTATCATTTAAAGTATAGAAAAAAGTTTGCAAATTTCCCATCTCCACGTTCATATCCTTTAATTGGACATCTTGCTCTTCTTCGACCTGATTCTACTGGTAGACTAAATCAACTCATAGGAACATGTTTATTATATCCTGAATATCCTAGAATGATTGCACTATGGCTTGGACCTGTACCAGTTGTAATGTTATATTGTGCTGAAGCTATTGAAGCAATCTTATCTGGTAGTAAACATTTACAAAAAGGTATATTGTATAAATTTCTTGAACCATGGTTAGGTTTAGGCTTGCTAACAACTCCACCAGGTACATGGAAAGGTCGCAGAAGGCAACTAACTCCAACATTTCATTATGATATTCTTAAAAATTTTGTCTATGTATTTAATTATCAAGCAGAAGTACTGGTAAAAAAGTTAAATGAAAATCTTAAAAATTCAAGAGAATGTGTTGTTGATATAGGGCATTATTTAACATTATGTGCTTTAGATATTATTTGTGAAACTTCTATGGGTCAGTCTGTTAATGCACAAAATTGTGCTAATTCTGAGTATGTAAAAGCTGTTCATGAAATAAACGATATCATTCAAACAAGACAACTAAATCCGTTAATGTGGAATGATACAATTTTTAAACTTTTTAAAGAAGGCAAAGCACATGATAAGGATATTAAAATTCTTCATAATTTTAGAAGCGATGTTATTGCAAAAAGAATAAAACAAATTGAGTTAGATGGTGGCTTAAATGTCAATCAAAAGTGCAATTTCTTAGATCTTTTACTTGAAATGAGAAGAAATGGTGAAATTACTTTAGAAGAAATTGAATGCGAAGTTGATACATTTATGTTTGAGGGTCATGATACTACTGCGACCGCCTTGATATGGATTTTACAACTTTTAGGTTGTTATCCTGAAGTTCAACAACGTATTAGGGAAGAATTTTTTTCTGTCCTTGGCTATGAATTTACTGAAGTTTCATATGACCAATTAGGGCAATTGAAATATTTGGAATGTTGTATTAAAGAAGCACTTCGTCTATTTCCATCTGTGCCAATGTTTGTTAGAAAACTTGATCATGATGAAACTATTTTTGGAGAATATCATATTCCTAGGGGTACAGAAGTTGTTGTCAATACTTATTTAACACATAGAGACCCTAAATATTGGCCAGAACCTGAGAAATTTAGACCAGAACGTTTTATGCCACCAGAGTCTAATAATAGACATCCATATGCATATGTTCCATTTTCTGCTGGTAGTAGAAATTGTATTGGGCAAAGATTTGCCCTTCTTGAAGAAAAAAGCGTTCTTGTTCATATATTGAGAAATTTTCAATTAACAAGTATGAAAAGAATGGATGAAATCAGATGTAAAAGCGAGCTTATATTAAGACCTTTAGAACCTATTATGATAAAAATAGAAACCTTATTTAAGTAA
>SSTP_contig0000001 Ss_cyp33e2
ATGTTTGTAATAACAATTTTATTTTTTACTATAATATTTTTATTAAATAACTTTTATTGGAAACGACGAAATCTTCCAAAAGGTCCAACTCCCTTACCGTTATTTGGAAATATGTTAGATATTGTAAAAAATCCCCCTGGTTATGATGCTTTTATTAAATGGAAAAAAGAATATGGCAATATTTATACATATTGGTTTGGAAGTCAACATGTTGTAGCTATTTGCGATTATGATTTAATGGTTTCAACTTTTCTTAAAGATGGTGATAATTTCAGTGGAAGAAATACATTTCATTTAATGAATGAAGATTTTCGTGGTGGTGAAAACTATGGAATACTAGTTTCTGATGGTTGGCAATGGAGAGAACAAAGAAGATTTACAATACATACTTTTAGAAACTTTGGAATGGGAAAAAATTTAATGGAAGAACGAATATTAAATGAAATTGTTTTTCTTTTTAATGATATAGAAAAATTAAATAACATGAATGATGTATTTTTAATGAGAAATATTGACTTTTGTGTTGCTTCAATTATTAATAGCTTATTATTAGGATATAGATTTGATGGTGGAGCAGAAAATGAGGAATATATAAGATTGAAAACATTAATGGAAAAACATACAAAATTAATGTCTTCTGGTATTGTTGCAGCACTTCTTTCTGGACCAAGATTTTTAAAATATTTACCAATTTTTAAAAATGTATACAAAAAGATTATTTATAATAAAGACCAAATGTTTTTATTTATTGAAAAACAAATAGAAAAAAATTTAAAAACTTTTGATAATTTTGGTGAACCTTCTAATTATGTTGAAGCTTATTTAAAAGAAATGAATAAGAAAATAAATGAAGACAGTTCATTTTCAATGAATCAACTAAAAAATGTAATAATGGATTTAAGGACAGCTGGAACAGATACAACATCAAATACAATTTCATGGGGAATAGCTTATATATTACACAACCCGGAAGTTCAAATAAAAATTCATGAAGAATTTGATAATATTATAAACTCCGATCGTTTGATAACGATAAAAGATAAAGATAGTTTAAAATACATGAATGCTGTTGTAAATGAAACACAAAGAATGGCTAATTTGATTCCACAAAATGTTTTACATAGAACATATAAAGATACTATTGTAGATGGCATATTTATTCCAGGAGGAACATGTATCATTCCACAAATATCTATATTACTGTACGATGAAAAAATATTTCCTAATCCATATAAGTTTAATCCAAATAGATGGTTAGATGAAAACAAAAATTTAAAAAAAATAGAACAATTTATTCCATTTTCATTAGGTAAACGACAATGTCTTGGAGAAAGTCTGGCTAAAATGGAACTATTTCTAATAATGGCAAATATTTTTAATCGATATAAAATAGATATACCAGAATCTAAAAAACTACCTTCACTACATAAACAAATGAGTTTTACTGTTTGCCCAGAACCATATAATGTATCTTTAAAACTAAGACTTTAG
