# Supplementary material for: Regulation of Life Cycle Checkpoints and Developmental Activation of Infective Larvae in Strongyloides stercoralis by Dafachronic Acid
Source: PLoS Pathog. 2016 Jan 4;12(1):e1005358. doi: 10.1371/journal.ppat.1005358 (PMC4703199; doi:10.1371/journal.ppat.1005358)
Supplement: S2 Data — (FASTA) [file ppat.1005358.s005.fasta]

>SSTP_scaffold0000006 Ss_cyp3a14
MLGIGEYICLSIIIVSIILKLYTKYVAIGLIFTLASLVIWKINDFSNYWKKRNIPSAKGKFFVGNLLELFTDFKSCDERWKKEFGETYGIMMGLQPDLTTTNLDIIKEVYVKQFEKFIDREGFMPTTTKKDKSILFNMVSVVKGEDWRRIRNLCSPAFTTGKMKMFVKYFNETVDKTLEILQNYKREDKAIDMRKLCDGMTLDSIFKSTFGFKTDIQENPNNIILKYSKNIFNVEKVDLGLLFGLLFPNLSIILRIYFNYHTKNDKELKYFTDILSQCYEKRKKELEENINNESPDFFKVLLQSVNENDKDNNEEEDDKEIIFEKATLKQKKKGMSKIEILAQGFVFLLAGYETTSSTIHFLLYMLAHHQEYQDRCREEILEALEGKSSDYIDYNTVNKLDYLDQCVKECLRMYPPAVRVNRVCVEKTTIHGINFEPGTMVSIPITNLHYDEKIYPDPYIFDPERFSPEQKAGRDPLYYLPFGYGPRNCIGMRYAYLSMKVYLARFLLKYKFVTCDETLPLPLETIARGLTKPIKPLFLKVEKVSN
>SSTP_scaffold0000006 Ss_cyp3a18
MLGIGEYICLSIIIVSIILKLFTKYVAIGLIFIVASLIIWKINDLSNYWKKQNIPSAKGKFGVGNLLELLSDIKGCDQKWKKEFGETYGTMMGLRPDLTTTNLDIIKEVYVKQFDKFIDRESFMATTTKKDKSIFFNIMSVKRGEDWRRVRNLCSPAFTTGKMKMFVKYFNETVDRTLEILNNYEKENKAIDMKELCDGMTIDSIFKSTFGLKTDIQEDPNNIIRKYARSIFNIEKIDLGFLFGLLFPNISIILRIYFNYHTKNDKEIKYFTDILSQCYEKRKKELNEGINNEVSDFFKVLLQSLNEDEDENDNNEMEDDKEIIFEKATQKQKKKGMSKIEILSQGFAFLLAGYETTASTIHFLLYMLAHHQEYQDRCREEILEALEGKSIDYIDYDTANKLNYLDQCVKECLRMYPSVLRINRVCVEKTTVHGITIEPDTMVSVPIFNLHYDEKIYPQPDIFDPERFSPEQRAGRDPLYYLTFGYGPRNCIGMRYAYLSMKVYLARFLLKYKFVTCDETLPLPLEIITRGLTKPIKPLYLKVEKISH
>SSTP.scaffold.00080.157814 Ss_cyp3a19
MLGIGEYICLSIIIVLIISTLFTKYVAIGLIVTIIALIIWKINNFSNYWKIRNIPSPKGTFGFGNLFELFNDFKGSDEKWKKEFGETYGILMGTIPDLTTTNFDIIKEVYVKQFDKFIDRETFLPVNKLKEKDILFNNMLIKKGEDWRRVRNLCSPAFTTGKMKKFVPFFNETVDKTLEILQKYEREDKAIDIKELCDGMTIDSIFKSTFGFKTDLQENPNNITREYARKILHAEIYDPRVLFTVLFPQVTTILRQYFNYNIRNNTELKYFTDILLQCYEKRKKELDEGINNEAPDFFKVLLQSVNENDSNEEEDDKEIIFEKATLKQKKKGMSKIEILAQGFIFIIAGYETTAITTHFLLYMLAHHQEYQDKCREEILEALEGKSIDYIDYDTVNKLNYLDQCVKECLRMYPPGVRTNRLCVEKTTIHGITFEPGTMVSIPIFNSRNCIGMRYAYLSIKVYLTRFLLKYKFITCDETLPLPLEIITPVMTKPIKPLYLKVEKVSN
>SSTP_scaffold0000006 Ss_cyp3a20
MLGIGEYFCLSIIIILIILKLYTKYVAIGLIFAITSLVIWKINDLSNYWKKRNIPSAEGKFGIGNLLELLGDFKGSDERWKKEFGETYGIMMGLKPDLTTTNLDIIKEVYVKQFDKFIDREGFMPTTTKKDNSILFNNMAIKKGDDWRRIRNLCSPAFTTGKMKMFVPFFNETVDKTLEILQNYEREDKIIDVKELCEGMTIDSIFKSTFGFKADLQEDPNNIVRQYARNVFNLDKFDLKFLFAIFFPKISALIRVYFDYHIRNDKEIKYFKDVLLQCYEKRKKELDEGINNEVSDFFKVLLQSLNENDNNEMEDDKEIIFEKATQKQKGKGLSKIEILAQGFLFLLAGFETTASTTQFLLFMLAHHQECQDKCREEILEALEGKSIDYIDYDTVNKLNYLDQCVKECLRMYPPSVRINRICVEKTTVQGITIEPDTMVSVPIFNLHYDEKIYPDPYMFDPERFSPEQKAGRDPLYYIPFGYGPRNCLGMRYAYLSIKIYLARFLLKYKFVTCDETLSLPLEITTRGLTKPIKPLYLKVEKVSQ
>SSTP_scaffold0000001 Ss_cyp3a21
MLGIGEYFFLSIILTLIISILFTKYVAIGLIVIITSLGIWKINNSLNYWKKRKIPSPKGKFGVGNMLELLNDFKSCDERWKKEFGETYGIMMGFRPDLTTTNLDIIKEVYVKQFDKFIDRDGFMPNVSKNEKSLLANGMFVKTGEDWRRIRNLCSPAFTTGKMKMFVKFFNETADKTLEILHNYEIEDKAIDIKELCDGMTLDSIFKSTFGFKTDLQEDPNNIVREYSKRLFDSNIYDPRFLFIVLFPKITSFLRINFNYNVKDNKELNYFTNILSECYERRKKELDEGINNEAPDFFKVLLQSVNNDYDINKENDEEIVFEKATQKQKKKGMSKIEILAQGFLFLLAGYETTANTINFLLFILAHHQEYQEKCREEILEIFQGKIVDYIDYDTVNKLNYLDQCVKECLRMYPPAGKINRICIEKTTINGITFEPGTMVSVPIFNLHYDEKIYPQPNIFDPERFSPKQKAERDPLYYMPFGYGPRNCIGMRYAYLSIKVYLARFLLKYKFKLCNESLSLPIEIVTKGLTKPLKTLYLKVESISY
>SSTP.scaffold.00080.157814 Ss_cyp3a23
MLGMGEYFCLSIIIVSIILKLFTKYVAIGLIFTIASIVIWKVNDSSKYWKKRNIPSARGKFFFGNMLEMIKDLKGCDERWKKEFGETYGIMMGLYPDLTTTNLDIIKEVYVKQFDKFIDRADFMDTTTKKDKSIVSNAMSVKKGEDWKRIRNLCSPAFTTGKMKMFVPFFNETVDKTIEILNNYEKEDKIIDVKELCEGMTIDSIFKSTFGFKVDLQEDPNNIIRKYARNLFNVDKFSLGLLFALLFPKISTMLRIYFNYHVKIDKEIKYFTDILSQCYIKRKKELDEGINNEAPDFFKVLFQSVNENENDNDNNEMEDDKEIFFKKATHKQKEKGLSKVEILSQGFVFLLAGYETTASTIHFLLYMLAHHQEYQDKCREEILEVLEGKSIDYIDYDTVNKLNYLDQCVKECLRMYPPAIRINRVCVEKTTIHGINFEPGTIVSIPITNLHYDEKIYPQPDIFDPERFSPEQRAGRDPLYYLPFGYGPRNCIGMRYAYLSMKVYLARFLLKYKFVTCDETLPLPLEIITRGMTKPIKPLYLKVEKVSQ
>SSTP_scaffold0000006 Ss_cyp3a27_sic
MLGIGEYICLSIIIVLIISALFTKYVAIGLIVTITSFIIWKVNNLSYYWKKRNIPSPKGKFGFGNLLEIISNVKNYDKRWKEEFGETYGIMMGLKPNLTTTNLDIIKEIYVKQFDKFIDREGLLAGSTRKEKSIYFNSIFIKKGEDWRRIRNLCSPAFTTGKIKHFVKFFNATVDKTLEILQDHEKKDRVIDIEELCEGMAIDSIFKTTFGFNADLQEDPSNIIRSYAKKIFEINKFDLRTLFAVLFPELSTILRIYFNYHIRNDKEIKYFTDILSQCYDKRKKELEKDIHSESSDFFKVLLQSLNENDTNEVEDDKEIIFEKATQKQKRKGLSKVEILAQGFLFLLVGYETTASTTQFILFMLAHHQEYQDKCREEILKVLEGKSINYIDYDTVNKLNYLDQCVKECLRMYPPAPRINRVCVEKTTIHGITFEPGTTVSIPMFNLHYDEKIYPQPNIFDPERFSSEQKAGRDPLYYLPFGYGPRNCIGMRYAYLSMKVYLARFLLNYKFKTCDETLPLPLEIITKRITKPIKKLYLKAEKVSY
>SSTP_contig0000008 Ss_cyp14a1
MLSNLNHFIQYLVPFKITTSIFLITIISMLIIIWVIKFYVKVYKYPKGPFPLPFIGNLLQLLPFDAMPDKFEYYKKIYGPIFTIFIPYPVVVLCDYESFKEALVKNSSILNGRQKGYPESFVHPETGRGLVFADGPYWKEQRKVCFQIFRNFGVGRSLMESKIMDYVNETLNYVEKKRKDGPIDFTWIYKACFANIMCELLFGIKRSLEDDQEIKFIMEPLEKVFELGRSGISLIYHFFNNNPWIIKILKKINNIGRAELEIAFKHMNSIIIEAKSTWVKGKEPKNFVHAYMEKTNSDDEYINEVEMPFVVHDVWVAGMETTATTLNWAMNILGTFTEKQEKFRKEIHDVIGYDTTIHYDDRERLPYCQAVVYEILRFSNILPHNITHRTEKDVIIGGKLIPNDTIVFAQQYNIMKYDPIFYESNKFIPERFLMEDEKTYRKEAVDRMLAFSAGSRKCIGENMALMQIFLFLTNLLSRYEIKAPKGGPMPSLSGKWAGIIKAPSFAFDVVKVRTK
>SSTP_contig0000033 Ss_cyp14a3
MIGILIVLFVVIYLINFYKKIKSLPPGPMPLPIIGNLYSINLKKMHLWIYEQKKIYGNVFTVWLPSPQVVFADYDSIYESQHKNADNFAGRNVGGFPDKCIHDKDNVGIVLSEGEEWRDQRRLSLQILRNFGMSKTIMQDKIHLVIQDSWDHLDNLKDKDNVDICKVIQLAVGNIINSLLFNYIYTYDDSESFFEFVSTLENVLKQNKTWEFQLIMLIPAVDKIPIIKDLLYKRITKHQEKLRYLTDIEIEKCKKTYNADEEPTNFIHAVMKEIQSIDSKYSYLNSDHLRGLTLDFWMAGLETSSTTLKWFTLLIMKHLDIQERLQKEIDEVIGKENLVQLSDKAKMPYMSAFISEGQRYINMVPLVPSHKCTKDTIINGHLITNGTLTQPFFWGANRDEKYFKDSFNFNPKRFLDEEEKVYKVENDHMAFGKGKRICAGKSLADAEIFLFFTSFLQRYKFTHPNGPVDLSTEFGGVLLPKPFTCKIERR
>SSTP_contig0000024 Ss_cyp14a4
MIGIFLIFIISIYLINFYKKIKSLPPGPVPLPVIGNLLSVDIKKIHLYAMEQSKKYGDVFTLWLPHPIVVISGYDTIKEAVIKNGDNFNGRNVYGYPENTIHEIVNVGVVFSEGEEWRDQRRLSLQILRNFGMSKTIIQDKIHISISDAINYIDNLQDKDNVDIGRVIYLSIGNVISLILFGSMYKHDNSEEFFNFINNLDDSIKKRASVESKILLMFPIIQKIPFLKEFIYKRIAKPTRKLKELTNQQIELIKKDFDPNNDPPNFIHAVMKEIQAIDSKYSYLNSDHLNGMVLDFWTAGTETTSTTIKWLLLFAMKYLDIQEKLHNEIDEVIGRDHLVLLSDKNRMPYMSAFIAEGQRFANIVPFVPFHKCTIDTVINGRLIPKDTLTQPFFWSANVDEKYFKDPYTFNPNRFLSDDGKKFNPKHDHLSFGLGKRSCVGKSLAEAELFLMFTSLLQKYKFTHINGPVDLSYDFGDVSLVRPYKCKIEKR
>SSTP_contig0000024 Ss_cyp14a17
MFTFNDIICIVLFIWLIYCYKYYQKVNKYPIGPRPLPFLGNCHQIDFVNFQEWIEKQSMIFGPIFTIFTPTPTVILMNYDLIKECFFDKQSETSGRPLRNPEVLISMSQNSGISSSNGESWLEQRKGSLFFIRQLILKTNKIETSITIGVEEFLKYIEQSKNRGNLDITYITKLFVTNTLHDIFFNYRYPSINNRPFKNFINNIELAWKKLENYKTYIVSQLIPFYPYLYHVIFAFTGQLVFKVNQMFRFIKDEVSKSKILFNDNGRSKSFCEEYFKRIEIMKYQNTSYTLDNLESTTLNLFTSGYGVTNELIKCCLYCLADNQHIQKEMRKEINNLKEKNKLISIRDRLNLLYCNSVIYELLRYINIQPFTYPHMTTKEIILNNHIIPVGTVVVGNLYNIHRNDKSFIHGDIIIPDRFISPDTGKLNKQLIEKLIPFGIGARKCIGEEIIIMKLFLLLTNIVKYYNIKNIDNDTIDTIQHQFNSVAKVGTSKFIFENIHV
>SSTP_scaffold0000015 Ss_cyp22a9
MLLIILFIIFSLIYICYNFYTNIKKYPNGPKPLPIIGNTHSIDMASPYKTVMKWKKIYGDIFTIWLPRPTIVLASANVIKEALIKNKEVFSSRPNSYIYGIFTGHKPHGDGIILADGDNWYTQRNFALRIFREFGVGSKRMEYKIMLHTHRMLVYIFKKMCGSKKVVIDLHHIISFTVGNIIHDLVMGRYFEFHDPEFMHFKELIDSILKDFTSIQMLIVDCYPFMRFFLPTYYRYKRNGFKLQKYFLDEIERHSSKIENSLEKMKPTNFIDAYLLEMYKSEDEELSKLTLALNAGDLWTGGMETTVTTLRWAILYMILHPQVQRKCFQEISGVLKDNIDVTSEDRIRLPYIRATIDEIQRMINVLPWGIPHRVECDIKINGKFIPRDTTLLIQTGAIHFDEDEFHDPNTFLPERFLNDDGSYMAVRNNMPFGIGKRQCLGEPLARMELLLIFVTLIKNFEFCEGPQGPPDMTRCEGMTTVPKPYKVLLKKRHNNIKYANNNQIQKQPFEEELEKMREYKRLIMEEESKRNFNNE
>SSTP_contig0000009 Ss_cyp23a5
MTSLTFIHYKKTQFQIITLLLLFILIFCGLTFKAIELLKYLNVKILFYIGVLSIYIYHELYWKRKNLPPGPVPWLVAGNMPQLLLSINNIDKKFLEWKNKYGGQYTLWIGPIPMVFVSDVEKMKLYFVKNGEHFSNRWINYITDTFMDGFNGVLQIHGDKWREQRRFSLHILRDFGVGRAEIEKRVMFEVEKMIEVLDKDCGSIELDLHEYFAACVGNIIITILFGKRFDHNDPSFIELRDLLERQTQLVIQPIMGLYCILPLSTKIPFINSKWKELMMMKEKLFDFIDKELEEHKKKFDPSEEPTDFTYAYLKEIHDRISTNSDIGYFSIKQLRSLLLDLFFAGMETTVTTLKWGFLYLLRHPEELEKVQRELSELPNIIKMSNRNNLPYLQAMTNEIQRKANILTFNLLRTTSTDVYIDNYIFKKGTMVLPMISIVMNDSKYFENPEQFDPSRFLDDKGNQKKLDGFLPFSIGKRQCLGESLAKAELYLVLANLLRNFNIKPDPKNSNPSIKRLLGITCSPQKYKLLITKRN
>SSTP_contig0000095 Ss_cyp29a6
MSLLSTIFLSLILIFILKNIKNIIKWYKERERKFLLGEKIPGPKRIPIIGNANLFQGNIEDIVKRVEDEARIGLKNGDPLRRFWMGNDLVVHGLTSDARKVIFDSSVEIKKGFIYKFLAKWLGYGLITSDGDKWRERRKILTPTFHFNMLKKYFDSFNNESKVMIKHFEKYCDKNIETEVYQYAKRAALDIICDTAMGVKINAQDNTDNEYIKAVEKINALASVFFKNILYRFEPFYYLFGNGFERDQLLKILTNFTSNVIKEKTKEFEKNNGIMKDKTFLSHLLELKSENSLSDEDIREEVETFMFAGHDTTSSLNAFLWWSLACHPKIQDRVYEEIYDIFGDEERDVTPEDINKLKYTEMVIKETLRRFPTVPFIIRRLINEVEVCGYTVPKETNFCFPLIVANFNETIFPDPYKFDPDRFSPENIAKRNAYDFTPFSAGPRNCIGQKFALNEVKVVLCWMLRKYKLISKRPFDEVKGIAEVTYCPKEGPYIIFESRKSYL
>SSTP_scaffold0000002 Ss_cyp29a7
MAVLQFILTLLCIYALSKIKSIWIWYKIRNRKHELGDKISGPKGIPFFGNSLSFPKDTKKTIEYMTEEFNKVNEKNEPFIRFWIGEKLLVVPINGKAAKYIIDNELEKGADYDLLRQWLNEGLVVSSGEKWKHNRKLITPSFHFGMLKNYFSIFNNEGKIFVETLTKYANTNNEVNIIKYAKRVALDVICETAMGTKMNTQKNPNHQYIENVEIINRNAAIFTRNPLYLIKPIWYLFGEGFSTNRSLKILKDFTLNIINNRWKQYKQNNIDENNNNNDNNNNKEKHDFLKNLLDYRAQNSMTDQDVLDEVQTFTFAGHDTTATAFSFLIWALSTHPDIQERLYEEICDVYEFEERDVIPDDLTKLPYLDRVIKESLRRHPTIPIILRKINKEIDILGYTLPKDTNFMISIYHIHFNHKIYSDPMKFDPDRFLPENCATRDAYDYIPFSAGPRNCIGQKFSLFELKTLVIWVLRKYKFHSNQPYDYIKLLPEVVIHNDKDYPILITTR
>SSTP_contig0000038 Ss_cyp29a10
MLFYKILTIILSLIIYFVIKKLYLWYKERKRIVYYLNKIPGDDGLPIIGNLLEFQCSTAGLLDKTYEFIQWMNKNNTSILKKWIANHAIVYVSSPNAQKIILENPKETTKASTYNLLKEWLSEGLVTGSGDKWRHRRRLINPTFNFKMLLEYHVIFNEESKILVNVLDKFKDTGKEIEVLEFMKRCLFDTILRTAFGHKLGSQENPDDTYLHAIENFAEMAYVAAVNYFYRNKYIFYLSGNGFKKDGYLKILRKFANDLIQISYKKYLKDKENGKIEHKTFISMLLEEYENNEITMDGIREEVDNIIFGGFDTSSSTMSWILWALATNPEIQEKVYEEIYDIFGEEEKIVTFEDINKMTYFDMILKEVLRRFSIVSVSTRKLQNDVKIDGYTIPKGVDVILGPFLINMNEKVFPDPYKFDPDRFLPEISATRSAFDFIPFSAGPRNCVGQKYANHVIKIISVWVLRRYKVRANYPMDYLKMLPQVITNSDKGFPIIFESRIK
>SSTP_contig0000038 Ss_cyp29a13
MIILITTITLLFVFFSKNLKKLKCWYSERRRRIELGEKIPGPRGIPIFGNMFFLMGTPSEMKEKFDKESDIGFQNGDPLRRYWIGNNLLVYILRSDAAKVIFDSNIEISKGSMYNFFSDLLGEGLVTSDGDKWKERRRLITLTFHFNMLKGYFDVFNNESKVMIQNIQNFASNNEEVDIINYCKKITLDVICEAAMGVKLNTQNDPNNFYLEASQKLSDLFLNYFVNIFYRVSFLYYIFGDGIERYNNIMIMKEFSNSIIKQKIDEFEKNNKIPNDKTFLSNLLTLKNENNWSEEDVREEVDTFMFAGHDTTATLITFLWWSLACHQDIQENVYQEIYSIFGSEERDVLPEDLPKLVYLEMVIKETIRMYVIIPLFGRSLKNEIEVGGYVIPKGTDILFCPMHTNFNPKIFPDPHKFDPYRFLPENLAKRNAYDFTPFSAGPRNCIGQKFAMNEVKTIMIWLLRYFKITTKKDETFIDHSSIIFQRNKIIPVIFEKRL
>SSTP_contig0000028 Ss_cyp29a15
MFSLSILFTLLALYVVANLKKFKTWWCEKRRKIELAEKIPGPKGLPIIGNALMFLGNTEEVHKNIDKESQIAFQNNEPLRRYWIGNTLIVHSLSSDASKVIFDSTTEISKGESYNFFAEWLGKGLLISEGEKWKNRRRTITPSFHFNMLKKYFESYNKESKNMVEIFETLSKSSEEVEVFNIIKRTALDIICETAMGVKVNASKNPNHPYPVAVQKYSKLSAFHFRNIFYKIPLTYYLLGKKSEQDRLLVILKSFTRNVIKQKTEEFVKNNGVLSDNTFLSNLLQLKKENNWSDEDLREEVETFMFAGHDTTSSLTSYLFWALACYQDIQQKVYEEIYDVYGDEERDVLPEDLPKLPYLEMVIKETLRRYATVPFFNRMLINETEVCGYLLPKGTNFVFPLQHTNFNSKVFPDPYKFDPDRFLPENASKRNAYDFTPFSAGPRNCIGQKFALNEARTMAIWVLRHFKLTTKREESYVRSVPEVIQSPVTGIPIIFEKRKSSL
>SSTP_contig0000028 Ss_cyp29a16
MFSLTILITLLFLFVVSNLKKFKTWWCERRRKIELAEKIPGPKGLPIFGNILTFSGTQEQMQNNFFKEAQIGFENNEPLRRYWIGSSLTVQPLSSDAAKVIFDSTTEISKGETYDFYSQWLGNGLVLSDGEKWKYRRRLITPSFHFNMLKKYFETYNNESKNMVEIFESLSKRGDEVEIFNVIKRSALDIICETAMGVKVNASKNPNHPYLIAVKKYAKLSSDHFRNIFYKIPLIYYLFGDQTEKDRLLVILKSFTRNVIKQKTEEFEKNNGMLSDNTFLSTLLQLKKENNWSDEDVREEVETFIFAGHDTTSSLVSYLFWALSCYQDIQQKVYEEIYDVYGDEERDVLPEDLPKLTYLEMVIKETLRRYSTVPFFVRMLTNEIEVCGYTLPKGTNFIFAPQHTNFNSNVFPDPYKFDPDRFLPEIAATRNAYDFTPFSAGTRNCIGQRFALNEAKTIAIWILRHFKLTTKREESYVKSIAEATQTPVDGIPIIFEKRKTLSM
>SSTP_contig0000028 Ss_cyp29a24
MFSLSILLTLLLLYVVSNFEKIKIWWYERKRRIELGEKIPGPKGLPIIGNALMFLGETHESQKRFIEEDRIAFENNEPLRRFWFGNLLFIHSLSSDASKAIFDSTTEISKGEIDEFFKDWLGDGLLLSEGEKWKNRRKIITPSFHFNMLKKYFETYNKESKNMVEKFEASAKSGEEVEIFNIIKRTALDIICETAMGVKVNASENPNHPYPISVQRYSKLFANHFKNIFYKIPFVYYLFGDKTEKDRLLVILKSFTRNVIKQKTEEFEKNNGELSDNTFLSTLLQLKKENNWSDEDVREEVETFMFAGHDTTSSLISYLFWALACYQDIQKKVYEEIYDVYGDEERDVLPEDLPKLPYLEMVIKETLRRYATVPYFSRTLINEIEVCGYTLPKGTVFIFPLQQTNFNPKIFPDPYKFNPDRFLPEIAAERNAYDFTPFSAGPRNCIGQKFALNEARTMATWVLRRFKLTTKREESYVKSVPQIIQTPLNGIPIVFEKRETF
>SSTP_contig0000028 Ss_cyp29a25
MFSLSILFTLFFLYVVTNFRKFKTWWCERKRIIELADKIPGPKSLPIVGNGLMFLCDSQELQRILDEEAQIAFQKDEPLRRYWMGNILVVYALSTEAAKVIFDSTVEISKGETYILFNKWLGEGLLMSEGEKWKYRRRLITPSFHFNMLKKYFESYNKELKGMVEKLETFARNGEEVEIYNIIKRTALDIICETAMGVKVNASENPNHPYIIAVEDYSKLAGEYFRNFLLSVPLIYYLLGKKSEEEKLLAILKSFTRDVIKQKAEEFEKNNGELNDSTFLSNLLQLKKENNWSDEDVREEVETFMFAGHDTTSSLTSYLFWALACYQDIQKKVYEEIYDVYGDEERDVLPEDLPKLPYLEMVIKETLRRYAIVPYFGRTLLNDVEVCGYTLPKGTNFVFAPQLTNFNPKIFPDPYKFDPDRFLPENAAKRNAYDFTPFSAGPRNCIGQRFALNEAKTMVIWVLRRFKLIKKRKEDYIKSFSDVVQTPADGIFIVFEKRNTLSA
>SSTP_contig0000095 Ss_cyp29a26
MISIYIFICLFTLYIIKYNNNIFKWWNERVRRIELGKKIPGPKGLPILGNILQLSGNIDNFVNFFQKQYDIGLENNDDMRSCWIGDKLLILPINIEVSQKIFESQTELCKGDTYDFLSDWLGYGLLISDGDKWRNKRKILTPTFNYNMLKKYFTVYNNESKILMNKFKPFAEGNEEVNVFEYAKRAVLDIICDTAMGVKINAQDNHDHEYIQAIRKFHKLNLKFVRMPFYKIKLIYYIFGDGFERDRVLKILHSFANDVIKQKSIEFNEKNQTDSGNTFLSMLLELKKENNWSYNDIFEEVNTFLFTGHDTSSSLLSFAWWELGLNLDIQEKLYNEIFDIFGEEDRDVVADDLGKLPYLDIFLRETLRRHAILPYFIRTLQEELEVCGKLLPKETNILFAPQHSNFNYKIFPDPYKFNPDRFLPENILKISQYDFTPFSAGPRNCIGQKFGMNQVKVMLIWTLRKYKLISKRPSDYVKHVPEIVQSPSNGIPLYLQFR
>SSTP_scaffold0000002 Ss_cyp31a11
MNIFIIFFAIFLLFASLFFYHLKYRKKFANFPSPRSYPLIGHLALLRPDSTGRLNQLIGTCLLYPEYPRMIALWLGPVPVVMLYCAEAIEAILSGSKHLQKGILYKFLEPWLGLGLLTTPPGTWKGRRRQLTPTFHYDILKNFVYVFNYQAEVLVKKLNENLKNSRECVVDIGHYLTLCALDIICETSMGQSVNAQNCANSEYVKAVHEINDIIQTRQLNPLMWNDTIFKLFKEGKAHDKDIKILHNFRSDVIAKRIKQIELDGGLNVNQKCNFLDLLLEMRRNGEITLEEIECEVDTFMFEGHDTTATALIWILQLLGCYPEVQQRIREEFFSVLGYEFTEVSYDQLGQLKYLECCIKEALRLFPSVPMFVRKLDHDETIFGEYHIPRGTEVVVNTYLTHRDPKYWPEPEKFRPERFMPPESNNRHPYAYVPFSAGSRNCIGQRFALLEEKSVLVHILRNFQLTSMKRMDEIRCKSELILRPLEPIMIKIETLFK
>SSTP_contig0000001 Ss_cyp33e2
MFVITILFFTIIFLLNNFYWKRRNLPKGPTPLPLFGNMLDIVKNPPGYDAFIKWKKEYGNIYTYWFGSQHVVAICDYDLMVSTFLKDGDNFSGRNTFHLMNEDFRGGENYGILVSDGWQWREQRRFTIHTFRNFGMGKNLMEERILNEIVFLFNDIEKLNNMNDVFLMRNIDFCVASIINSLLLGYRFDGGAENEEYIRLKTLMEKHTKLMSSGIVAALLSGPRFLKYLPIFKNVYKKIIYNKDQMFLFIEKQIEKNLKTFDNFGEPSNYVEAYLKEMNKKINEDSSFSMNQLKNVIMDLRTAGTDTTSNTISWGIAYILHNPEVQIKIHEEFDNIINSDRLITIKDKDSLKYMNAVVNETQRMANLIPQNVLHRTYKDTIVDGIFIPGGTCIIPQISILLYDEKIFPNPYKFNPNRWLDENKNLKKIEQFIPFSLGKRQCLGESLAKMELFLIMANIFNRYKIDIPESKKLPSLHKQMSFTVCPEPYNVSLKLRL
>SSTP_contig0000050 Ss_cyp37b12
MELGYWLTIILTLFIILNFQYIFNILKHRYNLIVSLWNMPGPLAFPIFGSTIWLKWNIEELALQINEFTNEFHSQNIKIARFWLGPYPLIAPLHPETAEKILSSTEILRKGPEYSILSEWLKTGLLTSWGDKWKSRRRLLTPTFHFHILKEFMKVFNKESKILIEELSKSDEKNVEIDVFPYMKRCALDIICDTSMGRKVDAQTNHNHPYVLAVQNLNIMSFKYLRMPWLWIKPIWYLSGNGYKYDKSLKLVKDFTKQIINEKLNDLKKINNFKNINVNENITNEKKKAFLDLLIEKVEEGNLNYEDICEEVDTFMFEGHDTTSANLSWTIWCLAHNPECQNKLIKEIDEIFDNSDRDITFDDLSQLKYLEMCIKESLRIFPSVPLFSRMVEKNFTLEEYVIPKGSTIVISPLLIHKNPNIFKNPSIYDPNNFLPENISQRSSYAFIPFSAGPRNCIGQKFALYEEKVVLTWFFRNFTVTSNEQFDFTVPCPEIILKPSKGIPVCLKRRFLIKK
>SSTP_contig0000002 Ss_cyp42a8
MGAIGNTFLVISITLLLTFIIKKILYYLKTLQKVPGISTLPLIGNLHQIRIEPDKFYEQFQGIGYMLQNRKDRICKVWFGPLPFVAIYGAEEIEGVLGSSKLLNKLFQYTFLSPWIGDGLLISKPDKWKPRRKLLTPAFHYDILKDFVYIFNKHAKTLIGKFDKLADKEEFVDIFHTISLCTLDIICEAALGIDIKAQTVQTEYLEAVFKMKYIIHQRQIKPQYYSDVVFNLVGDGKEHDKCVKILHDFTHSVIDKRKKMAEEYGGIRKLMERERHEDSSYKMAFLDLMLEMNAKGDLPIEGLLEEVDTFTFEGHDTTSAALNWFLHLMAANPEIQAKVHKEIDDVLGDEIRPVNFDEIGRLKYLEACVKETLRLYPSVPLFGRSTTEEVEINGYKIPPNTGIAIISAMVHKDPKYWKNPEIFNPERFIDNDLKHPYCYIPFSAGSRNCIGQRFAMMEEKCLVANIMRQFKVQTQVRTDEMRLSAELIIRPMFGNHIKFIKRSYGDYNLVEPPH
