# Supplementary material for: Regulation of Life Cycle Checkpoints and Developmental Activation of Infective Larvae in Strongyloides stercoralis by Dafachronic Acid
Source: PLoS Pathog. 2016 Jan 4;12(1):e1005358. doi: 10.1371/journal.ppat.1005358 (PMC4703199; doi:10.1371/journal.ppat.1005358)
Supplement: S3 Data — (NEX) [file ppat.1005358.s006.nex]

#NEXUS
begin taxa;
	dimensions ntax=468;
	taxlabels
	AAI12185[&Created=Fri Jan 20 00:00:00 EST 2006,Modified=Mon Jul 20 11:42:48 EDT 2015,description="Hs-CYP7A1","Genetic Code"="Standard",Topology="linear","Common Name"="human",Taxonomy="Eukaryota; Metazoa; Chordata; Craniata; Vertebrata; Euteleostomi; Mammalia; Eutheria; Euarchontoglires; Primates; Haplorrhini; Catarrhini; Hominidae; Homo",Accession="AAI12185",Organism="Homo sapiens","Molecule Typ…
	EDL05690[&Created=Thu Jun 07 00:00:00 EDT 2007,Modified=Tue Jul 21 09:13:57 EDT 2015,description="Mm-CYP7A1","Genetic Code"="Standard",Topology="linear","Common Name"="house mouse",Taxonomy="Eukaryota; Metazoa; Chordata; Craniata; Vertebrata; Euteleostomi; Mammalia; Eutheria; Euarchontoglires; Glires; Rodentia; Sciurognathi; Muroidea; Muridae; Murinae; Mus; Mus",Accession="EDL05690",Organism="Mus…
	AAI36575[&Created=Mon May 12 00:00:00 EDT 2008,Modified=Mon Jul 20 11:43:30 EDT 2015,description="Hs-CYP7B1","Genetic Code"="Standard",Topology="linear","Common Name"="human",Taxonomy="Eukaryota; Metazoa; Chordata; Craniata; Vertebrata; Euteleostomi; Mammalia; Eutheria; Euarchontoglires; Primates; Haplorrhini; Catarrhini; Hominidae; Homo",Accession="AAI36575",Organism="Homo sapiens","Molecule Typ…
	EDL34867[&Created=Thu Jun 07 00:00:00 EDT 2007,Modified=Tue Jul 21 09:14:24 EDT 2015,description="Mm-CYP7B1","Genetic Code"="Standard",Topology="linear","Common Name"="house mouse",Taxonomy="Eukaryota; Metazoa; Chordata; Craniata; Vertebrata; Euteleostomi; Mammalia; Eutheria; Euarchontoglires; Glires; Rodentia; Sciurognathi; Muroidea; Muridae; Murinae; Mus; Mus",Accession="EDL34867",Organism="Mus…
	AAH67434[&Created=Fri Mar 26 00:00:00 EST 2004,Modified=Mon Jul 20 11:41:10 EDT 2015,description="Hs-CYP8B1","Genetic Code"="Standard",Topology="linear","Common Name"="human",Taxonomy="Eukaryota; Metazoa; Chordata; Craniata; Vertebrata; Euteleostomi; Mammalia; Eutheria; Euarchontoglires; Primates; Haplorrhini; Catarrhini; Hominidae; Homo",Accession="AAH67434",Organism="Homo sapiens","Molecule Typ…
	AAH10974[&Created=Wed Jul 25 00:00:00 EDT 2001,Modified=Tue Jul 21 09:14:33 EDT 2015,description="Mm-CYP8B1","Genetic Code"="Standard",Topology="linear","Common Name"="house mouse",Taxonomy="Eukaryota; Metazoa; Chordata; Craniata; Vertebrata; Euteleostomi; Mammalia; Eutheria; Euarchontoglires; Glires; Rodentia; Sciurognathi; Muroidea; Muridae; Murinae; Mus; Mus",Accession="AAH10974",Organism="Mus…
	AAH10358[&Created=Thu Jul 12 00:00:00 EDT 2001,Modified=Mon Jul 20 11:37:51 EDT 2015,description="Hs-CYP39A1","Genetic Code"="Standard",Topology="linear","Common Name"="human",Taxonomy="Eukaryota; Metazoa; Chordata; Craniata; Vertebrata; Euteleostomi; Mammalia; Eutheria; Euarchontoglires; Primates; Haplorrhini; Catarrhini; Hominidae; Homo",Accession="AAH10358",Organism="Homo sapiens","Molecule Ty…
	EDL23411[&Created=Thu Jun 07 00:00:00 EDT 2007,Modified=Tue Jul 21 09:12:04 EDT 2015,description="Mm-CYP39A1","Genetic Code"="Standard",Topology="linear","Common Name"="house mouse",Taxonomy="Eukaryota; Metazoa; Chordata; Craniata; Vertebrata; Euteleostomi; Mammalia; Eutheria; Euarchontoglires; Glires; Rodentia; Sciurognathi; Muroidea; Muridae; Murinae; Mus; Mus",Accession="EDL23411",Organism="Mu…
	NP_001089111[&Created=Wed May 23 00:00:00 EDT 2007,Modified=Tue Jul 21 10:19:46 EDT 2015,description="Xl-CYP39A1","Genetic Code"="Standard",Topology="linear","Common Name"="African clawed frog",Taxonomy="Eukaryota; Metazoa; Chordata; Craniata; Vertebrata; Euteleostomi; Amphibia; Batrachia; Anura; Pipoidea; Pipidae; Xenopodinae; Xenopus; Xenopus",Accession="NP_001089111",Organism="Xenopus laevis",…
	ADY44622[&Created=Sat Mar 05 00:00:00 EST 2011,Modified=Mon Jul 20 17:28:42 EDT 2015,description="As-ADY44622","Genetic Code"="Standard",Topology="linear","Common Name"="pig roundworm",Taxonomy="Eukaryota; Metazoa; Ecdysozoa; Nematoda; Chromadorea; Ascaridida; Ascaridoidea; Ascarididae; Ascaris",Accession="ADY44622",Organism="Ascaris suum","Molecule Type"="AA",GID="324511075"]
	ERG78848[&Created=Mon Sep 09 00:00:00 EDT 2013,Modified=Thu Jul 23 15:09:06 EDT 2015,description="As-ERG78848","Genetic Code"="Standard",Topology="linear","Common Name"="pig roundworm",Taxonomy="Eukaryota; Metazoa; Ecdysozoa; Nematoda; Chromadorea; Ascaridida; Ascaridoidea; Ascarididae; Ascaris",Accession="ERG78848",Organism="Ascaris suum","Molecule Type"="AA",GID="541038746"]
	CAP24092[&Created=Tue Jan 10 00:00:00 EST 2012,Modified=Mon Jul 20 17:09:16 EDT 2015,description="Cb-CYP-44A1","Genetic Code"="Standard",Topology="linear",Taxonomy="Eukaryota; Metazoa; Ecdysozoa; Nematoda; Chromadorea; Rhabditida; Rhabditoidea; Rhabditidae; Peloderinae; Caenorhabditis",Accession="CAP24092",Organism="Caenorhabditis briggsae","Molecule Type"="AA",GID="309365260"]
	CCD64858[&Created=Mon Oct 10 00:00:00 EDT 2011,Modified=Mon Jul 20 15:35:19 EDT 2015,description="Ce-CYP-44A1","Genetic Code"="Standard",Topology="linear",Taxonomy="Eukaryota; Metazoa; Ecdysozoa; Nematoda; Chromadorea; Rhabditida; Rhabditoidea; Rhabditidae; Peloderinae; Caenorhabditis",Accession="CCD64858",Organism="Caenorhabditis elegans","Molecule Type"="AA",GID="351050318"]
	XP_003727902[&Created=Thu Jun 07 00:00:00 EDT 2012,Modified=Tue Jul 21 09:45:16 EDT 2015,description="Sp-CYP10","Genetic Code"="Standard",Topology="linear","Common Name"="purple sea urchin",Taxonomy="Eukaryota; Metazoa; Echinodermata; Eleutherozoa; Echinozoa; Echinoidea; Euechinoidea; Echinacea; Echinoida; Strongylocentrotidae; Strongylocentrotus",Accession="XP_003727902",Organism="Strongylocentr…
	C12A4_DROME[&Created=Fri Dec 01 00:00:00 EST 2000,Modified=Tue Jul 21 10:04:27 EDT 2015,description="Dm-CYP12A4","Genetic Code"="Standard",Topology="linear","Common Name"="fruit fly",Taxonomy="Eukaryota; Metazoa; Ecdysozoa; Arthropoda; Hexapoda; Insecta; Pterygota; Neoptera; Endopterygota; Diptera; Brachycera; Muscomorpha; Ephydroidea; Drosophilidae; Drosophila; Sophophora",Accession="Q9VE00",Org…
	C12A5_DROME[&Created=Fri Dec 01 00:00:00 EST 2000,Modified=Tue Jul 21 10:02:15 EDT 2015,description="Dm-CYP12A5","Genetic Code"="Standard",Topology="linear","Common Name"="fruit fly",Taxonomy="Eukaryota; Metazoa; Ecdysozoa; Arthropoda; Hexapoda; Insecta; Pterygota; Neoptera; Endopterygota; Diptera; Brachycera; Muscomorpha; Ephydroidea; Drosophilidae; Drosophila; Sophophora",Accession="Q9VE01",Org…
	C12C1_DROME[&Created=Fri Dec 01 00:00:00 EST 2000,Modified=Tue Jul 21 10:01:24 EDT 2015,description="Dm-CYP12C1","Genetic Code"="Standard",Topology="linear","Common Name"="fruit fly",Taxonomy="Eukaryota; Metazoa; Ecdysozoa; Arthropoda; Hexapoda; Insecta; Pterygota; Neoptera; Endopterygota; Diptera; Brachycera; Muscomorpha; Ephydroidea; Drosophilidae; Drosophila; Sophophora",Accession="Q9VVR9",Org…
	CCD1P_DROME[&Created=Fri Dec 01 00:00:00 EST 2000,Modified=Tue Jul 21 09:59:32 EDT 2015,description="Dm-CYP12D1","Genetic Code"="Standard",Topology="linear","Common Name"="fruit fly",Taxonomy="Eukaryota; Metazoa; Ecdysozoa; Arthropoda; Hexapoda; Insecta; Pterygota; Neoptera; Endopterygota; Diptera; Brachycera; Muscomorpha; Ephydroidea; Drosophilidae; Drosophila; Sophophora",Accession="P82712",Org…
	C12E1_DROME[&Created=Fri Dec 01 00:00:00 EST 2000,Modified=Tue Jul 21 10:04:31 EDT 2015,description="Dm-CYP12E1","Genetic Code"="Standard",Topology="linear","Common Name"="fruit fly",Taxonomy="Eukaryota; Metazoa; Ecdysozoa; Arthropoda; Hexapoda; Insecta; Pterygota; Neoptera; Endopterygota; Diptera; Brachycera; Muscomorpha; Ephydroidea; Drosophilidae; Drosophila; Sophophora",Accession="Q9VGZ0",Org…
	C12B2_DROME[&Created=Fri Dec 01 00:00:00 EST 2000,Modified=Tue Jul 21 10:02:58 EDT 2015,description="Dm-CYP12B2","Genetic Code"="Standard",Topology="linear","Common Name"="fruit fly",Taxonomy="Eukaryota; Metazoa; Ecdysozoa; Arthropoda; Hexapoda; Insecta; Pterygota; Neoptera; Endopterygota; Diptera; Brachycera; Muscomorpha; Ephydroidea; Drosophilidae; Drosophila; Sophophora",Accession="Q9V8M2",Org…
	CP11A_HUMAN[&Created=Thu Aug 13 00:00:00 EDT 1987,Modified=Tue Jul 21 09:09:08 EDT 2015,description="Hs-CYP11A1","Genetic Code"="Standard",Topology="linear","Common Name"="human",Taxonomy="Eukaryota; Metazoa; Chordata; Craniata; Vertebrata; Euteleostomi; Mammalia; Eutheria; Euarchontoglires; Primates; Haplorrhini; Catarrhini; Hominidae; Homo",Accession="P05108",Organism="Homo sapiens","Molecule T…
	AAH68264[&Created=Fri Apr 02 00:00:00 EST 2004,Modified=Tue Jul 21 09:14:43 EDT 2015,description="Mm-CYP11A1","Genetic Code"="Standard",Topology="linear","Common Name"="house mouse",Taxonomy="Eukaryota; Metazoa; Chordata; Craniata; Vertebrata; Euteleostomi; Mammalia; Eutheria; Euarchontoglires; Glires; Rodentia; Sciurognathi; Muroidea; Muridae; Murinae; Mus; Mus",Accession="AAH68264",Organism="Mu…
	AAH96286[&Created=Fri May 13 00:00:00 EDT 2005,Modified=Mon Jul 20 11:42:26 EDT 2015,description="Hs-CYP11B1","Genetic Code"="Standard",Topology="linear","Common Name"="human",Taxonomy="Eukaryota; Metazoa; Chordata; Craniata; Vertebrata; Euteleostomi; Mammalia; Eutheria; Euarchontoglires; Primates; Haplorrhini; Catarrhini; Hominidae; Homo",Accession="AAH96286",Organism="Homo sapiens","Molecule Ty…
	EAW82292[&Created=Mon Dec 18 00:00:00 EST 2006,Modified=Mon Jul 20 15:20:39 EDT 2015,description="Hs-CYP11B2","Genetic Code"="Standard",Topology="linear","Common Name"="human",Taxonomy="Eukaryota; Metazoa; Chordata; Craniata; Vertebrata; Euteleostomi; Mammalia; Eutheria; Euarchontoglires; Primates; Haplorrhini; Catarrhini; Hominidae; Homo",Accession="EAW82292",Organism="Homo sapiens","Molecule Ty…
	AAI39251[&Created=Mon May 12 00:00:00 EDT 2008,Modified=Tue Jul 21 09:14:54 EDT 2015,description="Mm-CYP11B1","Genetic Code"="Standard",Topology="linear","Common Name"="house mouse",Taxonomy="Eukaryota; Metazoa; Chordata; Craniata; Vertebrata; Euteleostomi; Mammalia; Eutheria; Euarchontoglires; Glires; Rodentia; Sciurognathi; Muroidea; Muridae; Murinae; Mus; Mus",Accession="AAI39251",Organism="Mu…
	AAI16909[&Created=Thu Jun 29 00:00:00 EDT 2006,Modified=Tue Jul 21 09:15:00 EDT 2015,description="Mm-CYP11B2","Genetic Code"="Standard",Topology="linear","Common Name"="house mouse",Taxonomy="Eukaryota; Metazoa; Chordata; Craniata; Vertebrata; Euteleostomi; Mammalia; Eutheria; Euarchontoglires; Glires; Rodentia; Sciurognathi; Muroidea; Muridae; Murinae; Mus; Mus",Accession="AAI16909",Organism="Mu…
	EAW75573[&Created=Mon Dec 18 00:00:00 EST 2006,Modified=Mon Jul 20 15:21:46 EDT 2015,description="Hs-CYP24A1","Genetic Code"="Standard",Topology="linear","Common Name"="human",Taxonomy="Eukaryota; Metazoa; Chordata; Craniata; Vertebrata; Euteleostomi; Mammalia; Eutheria; Euarchontoglires; Primates; Haplorrhini; Catarrhini; Hominidae; Homo",Accession="EAW75573",Organism="Homo sapiens","Molecule Ty…
	AAI09141[&Created=Fri Nov 04 00:00:00 EST 2005,Modified=Tue Jul 21 09:15:38 EDT 2015,description="Mm-CYP24A1","Genetic Code"="Standard",Topology="linear","Common Name"="house mouse",Taxonomy="Eukaryota; Metazoa; Chordata; Craniata; Vertebrata; Euteleostomi; Mammalia; Eutheria; Euarchontoglires; Glires; Rodentia; Sciurognathi; Muroidea; Muridae; Murinae; Mus; Mus",Accession="AAI09141",Organism="Mu…
	AAH51851[&Created=Wed May 14 00:00:00 EDT 2003,Modified=Mon Jul 20 11:40:15 EDT 2015,description="Hs-CYP27A1","Genetic Code"="Standard",Topology="linear","Common Name"="human",Taxonomy="Eukaryota; Metazoa; Chordata; Craniata; Vertebrata; Euteleostomi; Mammalia; Eutheria; Euarchontoglires; Primates; Haplorrhini; Catarrhini; Hominidae; Homo",Accession="AAH51851",Organism="Homo sapiens","Molecule Ty…
	EDL00348[&Created=Thu Jun 07 00:00:00 EDT 2007,Modified=Tue Jul 21 09:12:53 EDT 2015,description="Mm-CYP27A1","Genetic Code"="Standard",Topology="linear","Common Name"="house mouse",Taxonomy="Eukaryota; Metazoa; Chordata; Craniata; Vertebrata; Euteleostomi; Mammalia; Eutheria; Euarchontoglires; Glires; Rodentia; Sciurognathi; Muroidea; Muridae; Murinae; Mus; Mus",Accession="EDL00348",Organism="Mu…
	NP_001087098[&Created=Tue May 22 00:00:00 EDT 2007,Modified=Tue Jul 21 10:21:51 EDT 2015,description="Xl-CYP27A1","Genetic Code"="Standard",Topology="linear","Common Name"="African clawed frog",Taxonomy="Eukaryota; Metazoa; Chordata; Craniata; Vertebrata; Euteleostomi; Amphibia; Batrachia; Anura; Pipoidea; Pipidae; Xenopodinae; Xenopus; Xenopus",Accession="NP_001087098",Organism="Xenopus laevis",…
	AAI36387[&Created=Mon May 12 00:00:00 EDT 2008,Modified=Mon Jul 20 11:43:17 EDT 2015,description="Hs-CYP27B1","Genetic Code"="Standard",Topology="linear","Common Name"="human",Taxonomy="Eukaryota; Metazoa; Chordata; Craniata; Vertebrata; Euteleostomi; Mammalia; Eutheria; Euarchontoglires; Primates; Haplorrhini; Catarrhini; Hominidae; Homo",Accession="AAI36387",Organism="Homo sapiens","Molecule Ty…
	EDL24463[&Created=Thu Jun 07 00:00:00 EDT 2007,Modified=Tue Jul 21 09:12:42 EDT 2015,description="Mm-CYP27B1","Genetic Code"="Standard",Topology="linear","Common Name"="house mouse",Taxonomy="Eukaryota; Metazoa; Chordata; Craniata; Vertebrata; Euteleostomi; Mammalia; Eutheria; Euarchontoglires; Glires; Rodentia; Sciurognathi; Muroidea; Muridae; Murinae; Mus; Mus",Accession="EDL24463",Organism="Mu…
	NP_001001665[&Created=Tue Jun 15 00:00:00 EDT 2004,Modified=Tue Jul 21 09:09:29 EDT 2015,description="Hs-CYP27C1","Genetic Code"="Standard",Topology="linear","Common Name"="human",Taxonomy="Eukaryota; Metazoa; Chordata; Craniata; Vertebrata; Euteleostomi; Mammalia; Eutheria; Euarchontoglires; Primates; Haplorrhini; Catarrhini; Hominidae; Homo",Accession="NP_001001665",Organism="Homo sapiens","Mol…
	XP_011608385[&Created=Mon Mar 16 00:00:00 EDT 2015,Modified=Tue Jul 21 09:55:56 EDT 2015,description="Tr-CYP27C1","Genetic Code"="Standard",Topology="linear","Common Name"="Fugu rubripes",Taxonomy="Eukaryota; Metazoa; Chordata; Craniata; Vertebrata; Euteleostomi; Actinopterygii; Neopterygii; Teleostei; Neoteleostei; Acanthomorphata; Eupercaria; Tetraodontiformes; Tetradontoidea; Tetraodontidae; T…
	CDP97937[&Created=Mon Jan 06 00:00:00 EST 2014,Modified=Thu Jul 23 15:09:17 EDT 2015,description="Bm-CDP97937","Genetic Code"="Standard",Topology="linear",Taxonomy="Eukaryota; Metazoa; Ecdysozoa; Nematoda; Chromadorea; Spirurida; Filarioidea; Onchocercidae; Brugia",Accession="CDP97937",Organism="Brugia malayi","Molecule Type"="AA",GID="671408604"]
	EFO25368[&Created=Tue Sep 28 00:00:00 EDT 2010,Modified=Thu Jul 23 14:52:02 EDT 2015,description="Ll-EFO25368","Genetic Code"="Standard",Topology="linear","Common Name"="eye worm",Taxonomy="Eukaryota; Metazoa; Ecdysozoa; Nematoda; Chromadorea; Spirurida; Filarioidea; Onchocercidae; Loa",Accession="EFO25368",Organism="Loa loa","Molecule Type"="AA",GID="307766134"]
	ERG78937[&Created=Mon Sep 09 00:00:00 EDT 2013,Modified=Thu Jul 23 15:06:56 EDT 2015,description="As-ERG78937","Genetic Code"="Standard",Topology="linear","Common Name"="pig roundworm",Taxonomy="Eukaryota; Metazoa; Ecdysozoa; Nematoda; Chromadorea; Ascaridida; Ascaridoidea; Ascarididae; Ascaris",Accession="ERG78937",Organism="Ascaris suum","Molecule Type"="AA",GID="541038936"]
	CEF63385[&Created=Thu Sep 18 00:00:00 EDT 2014,Modified=Mon Jul 20 17:24:43 EDT 2015,description="Sr-CEF63385","Genetic Code"="Standard",Topology="linear",Taxonomy="Eukaryota; Metazoa; Ecdysozoa; Nematoda; Chromadorea; Rhabditida; Panagrolaimoidea; Strongyloididae; Strongyloides",Accession="CEF63385",Organism="Strongyloides ratti","Molecule Type"="AA",GID="685828463"]
	'SSTP scaffold0000015'[&Created=Fri Jul 17 16:37:22 EDT 2015,Modified=Mon Sep 28 16:58:33 EDT 2015,description="Ss-CYP22A9",Topology="linear","Molecule Type"="AA"]
	Bx-DAF-9[&"Genetic Code"="Standard",Topology="linear","Molecule Type"="AA",GID="343082193",Text="GenBank: ADB22437",Created=Mon Jan 11 00:00:00 EST 2010,Modified=Mon Jul 20 17:21:18 EDT 2015,description="Bx-DAF-9","Common Name"="pine wood nematode",Taxonomy="Eukaryota; Metazoa; Nematoda; Chromadorea; Tylenchida; Aphelenchoidoidea; Aphelenchoididae; Bursaphelenchus",Accession="ADB22437",Organism="…
	CAP33273[&Created=Tue Jan 10 00:00:00 EST 2012,Modified=Mon Jul 20 17:04:33 EDT 2015,description="Cb-DAF-9","Genetic Code"="Standard",Topology="linear",Taxonomy="Eukaryota; Metazoa; Ecdysozoa; Nematoda; Chromadorea; Rhabditida; Rhabditoidea; Rhabditidae; Peloderinae; Caenorhabditis",Accession="CAP33273",Organism="Caenorhabditis briggsae","Molecule Type"="AA",GID="309359542"]
	CCD64552[&Created=Mon Oct 10 00:00:00 EDT 2011,Modified=Mon Jul 20 15:35:26 EDT 2015,description="Ce-DAF-9A","Genetic Code"="Standard",Topology="linear",Taxonomy="Eukaryota; Metazoa; Ecdysozoa; Nematoda; Chromadorea; Rhabditida; Rhabditoidea; Rhabditidae; Peloderinae; Caenorhabditis",Accession="CCD64552",Organism="Caenorhabditis elegans","Molecule Type"="AA",GID="351057951"]
	CDP96968[&Created=Mon Jan 06 00:00:00 EST 2014,Modified=Thu Jul 23 15:09:24 EDT 2015,description="Bm-CDP96968","Genetic Code"="Standard",Topology="linear",Taxonomy="Eukaryota; Metazoa; Ecdysozoa; Nematoda; Chromadorea; Spirurida; Filarioidea; Onchocercidae; Brugia",Accession="CDP96968",Organism="Brugia malayi","Molecule Type"="AA",GID="671410272"]
	EDP31070[&Created=Tue Oct 23 00:00:00 EDT 2007,Modified=Mon Jul 20 17:29:45 EDT 2015,description="Bm-EDP31070","Genetic Code"="Standard",Topology="linear",Taxonomy="Eukaryota; Metazoa; Ecdysozoa; Nematoda; Chromadorea; Spirurida; Filarioidea; Onchocercidae; Brugia",Accession="EDP31070",Organism="Brugia malayi","Molecule Type"="AA",GID="158592470"]
	EFO24453[&Created=Tue Sep 28 00:00:00 EDT 2010,Modified=Thu Jul 23 14:51:55 EDT 2015,description="Ll-EFO24453","Genetic Code"="Standard",Topology="linear","Common Name"="eye worm",Taxonomy="Eukaryota; Metazoa; Ecdysozoa; Nematoda; Chromadorea; Spirurida; Filarioidea; Onchocercidae; Loa",Accession="EFO24453",Organism="Loa loa","Molecule Type"="AA",GID="307765219"]
	ERG86670[&Created=Mon Sep 09 00:00:00 EDT 2013,Modified=Thu Jul 23 15:06:40 EDT 2015,description="As-ERG86670","Genetic Code"="Standard",Topology="linear","Common Name"="pig roundworm",Taxonomy="Eukaryota; Metazoa; Ecdysozoa; Nematoda; Chromadorea; Ascaridida; Ascaridoidea; Ascarididae; Ascaris",Accession="ERG86670",Organism="Ascaris suum","Molecule Type"="AA",GID="541047946"]
	CAP32156[&Created=Tue Jan 10 00:00:00 EST 2012,Modified=Mon Jul 20 17:08:43 EDT 2015,description="Cb-CYP-23A1","Genetic Code"="Standard",Topology="linear",Taxonomy="Eukaryota; Metazoa; Ecdysozoa; Nematoda; Chromadorea; Rhabditida; Rhabditoidea; Rhabditidae; Peloderinae; Caenorhabditis",Accession="CAP32156",Organism="Caenorhabditis briggsae","Molecule Type"="AA",GID="187028629"]
	CCD61735[&Created=Mon Oct 10 00:00:00 EDT 2011,Modified=Mon Jul 20 15:27:18 EDT 2015,description="Ce-CYP-23A1","Genetic Code"="Standard",Topology="linear",Taxonomy="Eukaryota; Metazoa; Ecdysozoa; Nematoda; Chromadorea; Rhabditida; Rhabditoidea; Rhabditidae; Peloderinae; Caenorhabditis",Accession="CCD61735",Organism="Caenorhabditis elegans","Molecule Type"="AA",GID="351065755"]
	CEF70998[&Created=Thu Sep 18 00:00:00 EDT 2014,Modified=Mon Jul 20 17:25:38 EDT 2015,description="Sr-CEF70998","Genetic Code"="Standard",Topology="linear",Taxonomy="Eukaryota; Metazoa; Ecdysozoa; Nematoda; Chromadorea; Rhabditida; Panagrolaimoidea; Strongyloididae; Strongyloides",Accession="CEF70998",Organism="Strongyloides ratti","Molecule Type"="AA",GID="685836078"]
	'SSTP contig0000009'[&Created=Fri Jul 17 16:36:10 EDT 2015,Modified=Mon Jul 20 11:45:23 EDT 2015,description="Ss-CYP23A5",Topology="linear","Molecule Type"="AA"]
	CAP34819[&Created=Tue Jan 10 00:00:00 EST 2012,Modified=Mon Jul 20 17:08:06 EDT 2015,description="Cb-CYP-33A1","Genetic Code"="Standard",Topology="linear",Taxonomy="Eukaryota; Metazoa; Ecdysozoa; Nematoda; Chromadorea; Rhabditida; Rhabditoidea; Rhabditidae; Peloderinae; Caenorhabditis",Accession="CAP34819",Organism="Caenorhabditis briggsae","Molecule Type"="AA",GID="187026086"]
	CCD64274[&Created=Mon Oct 10 00:00:00 EDT 2011,Modified=Mon Jul 20 15:29:09 EDT 2015,description="Ce-CYP-33A1","Genetic Code"="Standard",Topology="linear",Taxonomy="Eukaryota; Metazoa; Ecdysozoa; Nematoda; Chromadorea; Rhabditida; Rhabditoidea; Rhabditidae; Peloderinae; Caenorhabditis",Accession="CCD64274",Organism="Caenorhabditis elegans","Molecule Type"="AA",GID="351050137"]
	CAP22529[&Created=Tue Jan 10 00:00:00 EST 2012,Modified=Mon Jul 20 17:12:57 EDT 2015,description="Cb-CYP-33C4","Genetic Code"="Standard",Topology="linear",Taxonomy="Eukaryota; Metazoa; Ecdysozoa; Nematoda; Chromadorea; Rhabditida; Rhabditoidea; Rhabditidae; Peloderinae; Caenorhabditis",Accession="CAP22529",Organism="Caenorhabditis briggsae","Molecule Type"="AA",GID="187038364"]
	CCD70992[&Created=Mon Oct 10 00:00:00 EDT 2011,Modified=Mon Jul 20 15:30:01 EDT 2015,description="Ce-CYP-33C7","Genetic Code"="Standard",Topology="linear",Taxonomy="Eukaryota; Metazoa; Ecdysozoa; Nematoda; Chromadorea; Rhabditida; Rhabditoidea; Rhabditidae; Peloderinae; Caenorhabditis",Accession="CCD70992",Organism="Caenorhabditis elegans","Molecule Type"="AA",GID="351062958"]
	CCD70987[&Created=Mon Oct 10 00:00:00 EDT 2011,Modified=Mon Jul 20 15:29:36 EDT 2015,description="Ce-CYP-33C3","Genetic Code"="Standard",Topology="linear",Taxonomy="Eukaryota; Metazoa; Ecdysozoa; Nematoda; Chromadorea; Rhabditida; Rhabditoidea; Rhabditidae; Peloderinae; Caenorhabditis",Accession="CCD70987",Organism="Caenorhabditis elegans","Molecule Type"="AA",GID="351062953"]
	CCD71001[&Created=Mon Oct 10 00:00:00 EDT 2011,Modified=Mon Jul 20 15:29:43 EDT 2015,description="Ce-CYP-33C4","Genetic Code"="Standard",Topology="linear",Taxonomy="Eukaryota; Metazoa; Ecdysozoa; Nematoda; Chromadorea; Rhabditida; Rhabditoidea; Rhabditidae; Peloderinae; Caenorhabditis",Accession="CCD71001",Organism="Caenorhabditis elegans","Molecule Type"="AA",GID="351062967"]
	CCD70986[&Created=Mon Oct 10 00:00:00 EDT 2011,Modified=Mon Jul 20 15:29:49 EDT 2015,description="Ce-CYP-33C5","Genetic Code"="Standard",Topology="linear",Taxonomy="Eukaryota; Metazoa; Ecdysozoa; Nematoda; Chromadorea; Rhabditida; Rhabditoidea; Rhabditidae; Peloderinae; Caenorhabditis",Accession="CCD70986",Organism="Caenorhabditis elegans","Molecule Type"="AA",GID="351062952"]
	CCD70989[&Created=Mon Oct 10 00:00:00 EDT 2011,Modified=Mon Jul 20 15:29:55 EDT 2015,description="Ce-CYP-33C6","Genetic Code"="Standard",Topology="linear",Taxonomy="Eukaryota; Metazoa; Ecdysozoa; Nematoda; Chromadorea; Rhabditida; Rhabditoidea; Rhabditidae; Peloderinae; Caenorhabditis",Accession="CCD70989",Organism="Caenorhabditis elegans","Molecule Type"="AA",GID="351062955"]
	CCD72308[&Created=Mon Oct 10 00:00:00 EDT 2011,Modified=Mon Jul 20 15:30:06 EDT 2015,description="Ce-CYP-33C8","Genetic Code"="Standard",Topology="linear",Taxonomy="Eukaryota; Metazoa; Ecdysozoa; Nematoda; Chromadorea; Rhabditida; Rhabditoidea; Rhabditidae; Peloderinae; Caenorhabditis",Accession="CCD72308",Organism="Caenorhabditis elegans","Molecule Type"="AA",GID="351064012"]
	CAP22548[&Created=Tue Jan 10 00:00:00 EST 2012,Modified=Mon Jul 20 17:13:15 EDT 2015,description="Cb-CYP-33C12","Genetic Code"="Standard",Topology="linear",Taxonomy="Eukaryota; Metazoa; Ecdysozoa; Nematoda; Chromadorea; Rhabditida; Rhabditoidea; Rhabditidae; Peloderinae; Caenorhabditis",Accession="CAP22548",Organism="Caenorhabditis briggsae","Molecule Type"="AA",GID="309365821"]
	CCD67437[&Created=Mon Oct 10 00:00:00 EDT 2011,Modified=Mon Jul 20 15:30:26 EDT 2015,description="Ce-CYP-33C12","Genetic Code"="Standard",Topology="linear",Taxonomy="Eukaryota; Metazoa; Ecdysozoa; Nematoda; Chromadorea; Rhabditida; Rhabditoidea; Rhabditidae; Peloderinae; Caenorhabditis",Accession="CCD67437",Organism="Caenorhabditis elegans","Molecule Type"="AA",GID="351059856"]
	CCD72464[&Created=Mon Oct 10 00:00:00 EDT 2011,Modified=Mon Jul 20 15:30:17 EDT 2015,description="Ce-CYP-33C11","Genetic Code"="Standard",Topology="linear",Taxonomy="Eukaryota; Metazoa; Ecdysozoa; Nematoda; Chromadorea; Rhabditida; Rhabditoidea; Rhabditidae; Peloderinae; Caenorhabditis",Accession="CCD72464",Organism="Caenorhabditis elegans","Molecule Type"="AA",GID="351064174"]
	CCD67429[&Created=Mon Oct 10 00:00:00 EDT 2011,Modified=Mon Jul 20 15:29:22 EDT 2015,description="Ce-CYP-33C1","Genetic Code"="Standard",Topology="linear",Taxonomy="Eukaryota; Metazoa; Ecdysozoa; Nematoda; Chromadorea; Rhabditida; Rhabditoidea; Rhabditidae; Peloderinae; Caenorhabditis",Accession="CCD67429",Organism="Caenorhabditis elegans","Molecule Type"="AA",GID="351059848"]
	CCD67427[&Created=Mon Oct 10 00:00:00 EDT 2011,Modified=Mon Jul 20 15:29:30 EDT 2015,description="Ce-CYP-33C2","Genetic Code"="Standard",Topology="linear",Taxonomy="Eukaryota; Metazoa; Ecdysozoa; Nematoda; Chromadorea; Rhabditida; Rhabditoidea; Rhabditidae; Peloderinae; Caenorhabditis",Accession="CCD67427",Organism="Caenorhabditis elegans","Molecule Type"="AA",GID="351059846"]
	CAP27651[&Created=Tue Jan 10 00:00:00 EST 2012,Modified=Mon Jul 20 17:07:53 EDT 2015,description="Cb-CYP-33D3","Genetic Code"="Standard",Topology="linear",Taxonomy="Eukaryota; Metazoa; Ecdysozoa; Nematoda; Chromadorea; Rhabditida; Rhabditoidea; Rhabditidae; Peloderinae; Caenorhabditis",Accession="CAP27651",Organism="Caenorhabditis briggsae","Molecule Type"="AA",GID="187033415"]
	CAA16294[&Created=Fri Jan 23 00:00:00 EST 1998,Modified=Mon Jul 20 15:30:40 EDT 2015,description="Ce-CYP-33D3","Genetic Code"="Standard",Topology="linear",Taxonomy="Eukaryota; Metazoa; Ecdysozoa; Nematoda; Chromadorea; Rhabditida; Rhabditoidea; Rhabditidae; Peloderinae; Caenorhabditis",Accession="CAA16294",Organism="Caenorhabditis elegans","Molecule Type"="AA",GID="33300483"]
	CAB07250[&Created=Sun Mar 09 00:00:00 EST 1997,Modified=Mon Jul 20 15:30:33 EDT 2015,description="Ce-CYP-33D1","Genetic Code"="Standard",Topology="linear",Taxonomy="Eukaryota; Metazoa; Ecdysozoa; Nematoda; Chromadorea; Rhabditida; Rhabditoidea; Rhabditidae; Peloderinae; Caenorhabditis",Accession="CAB07250",Organism="Caenorhabditis elegans","Molecule Type"="AA",GID="3878293"]
	CCD67812[&Created=Mon Oct 10 00:00:00 EDT 2011,Modified=Mon Jul 20 15:30:11 EDT 2015,description="Ce-CYP-33C9","Genetic Code"="Standard",Topology="linear",Taxonomy="Eukaryota; Metazoa; Ecdysozoa; Nematoda; Chromadorea; Rhabditida; Rhabditoidea; Rhabditidae; Peloderinae; Caenorhabditis",Accession="CCD67812",Organism="Caenorhabditis elegans","Molecule Type"="AA",GID="351060184"]
	CAP36465[&Created=Tue Jan 10 00:00:00 EST 2012,Modified=Mon Jul 20 17:11:32 EDT 2015,description="Cb-CYP-33B1","Genetic Code"="Standard",Topology="linear",Taxonomy="Eukaryota; Metazoa; Ecdysozoa; Nematoda; Chromadorea; Rhabditida; Rhabditoidea; Rhabditidae; Peloderinae; Caenorhabditis",Accession="CAP36465",Organism="Caenorhabditis briggsae","Molecule Type"="AA",GID="309356926"]
	CCD65646[&Created=Mon Oct 10 00:00:00 EDT 2011,Modified=Mon Jul 20 15:29:15 EDT 2015,description="Ce-CYP-33B1","Genetic Code"="Standard",Topology="linear",Taxonomy="Eukaryota; Metazoa; Ecdysozoa; Nematoda; Chromadorea; Rhabditida; Rhabditoidea; Rhabditidae; Peloderinae; Caenorhabditis",Accession="CCD65646",Organism="Caenorhabditis elegans","Molecule Type"="AA",GID="351058227"]
	CAP24405[&Created=Tue Jan 10 00:00:00 EST 2012,Modified=Mon Jul 20 17:10:32 EDT 2015,description="Cb-CYP-33E1","Genetic Code"="Standard",Topology="linear",Taxonomy="Eukaryota; Metazoa; Ecdysozoa; Nematoda; Chromadorea; Rhabditida; Rhabditoidea; Rhabditidae; Peloderinae; Caenorhabditis",Accession="CAP24405",Organism="Caenorhabditis briggsae","Molecule Type"="AA",GID="309364752"]
	CCD67644[&Created=Mon Oct 10 00:00:00 EDT 2011,Modified=Mon Jul 20 15:31:18 EDT 2015,description="Ce-CYP-33E1","Genetic Code"="Standard",Topology="linear",Taxonomy="Eukaryota; Metazoa; Ecdysozoa; Nematoda; Chromadorea; Rhabditida; Rhabditoidea; Rhabditidae; Peloderinae; Caenorhabditis",Accession="CCD67644",Organism="Caenorhabditis elegans","Molecule Type"="AA",GID="351060018"]
	CCD67662[&Created=Mon Oct 10 00:00:00 EDT 2011,Modified=Mon Jul 20 15:31:28 EDT 2015,description="Ce-CYP-33E2","Genetic Code"="Standard",Topology="linear",Taxonomy="Eukaryota; Metazoa; Ecdysozoa; Nematoda; Chromadorea; Rhabditida; Rhabditoidea; Rhabditidae; Peloderinae; Caenorhabditis",Accession="CCD67662",Organism="Caenorhabditis elegans","Molecule Type"="AA",GID="351060038"]
	CEF63065[&Created=Thu Sep 18 00:00:00 EDT 2014,Modified=Mon Jul 20 17:25:30 EDT 2015,description="Sr-CEF63065","Genetic Code"="Standard",Topology="linear",Taxonomy="Eukaryota; Metazoa; Ecdysozoa; Nematoda; Chromadorea; Rhabditida; Panagrolaimoidea; Strongyloididae; Strongyloides",Accession="CEF63065",Organism="Strongyloides ratti","Molecule Type"="AA",GID="685828143"]
	'SSTP contig0000001'[&Created=Fri Jul 17 16:37:09 EDT 2015,Modified=Mon Jul 20 11:45:03 EDT 2015,description="Ss-CYP33E2",Topology="linear","Molecule Type"="AA"]
	CAP36051[&Created=Tue Jan 10 00:00:00 EST 2012,Modified=Mon Jul 20 17:09:35 EDT 2015,description="Cb-CYP-34A2","Genetic Code"="Standard",Topology="linear",Taxonomy="Eukaryota; Metazoa; Ecdysozoa; Nematoda; Chromadorea; Rhabditida; Rhabditoidea; Rhabditidae; Peloderinae; Caenorhabditis",Accession="CAP36051",Organism="Caenorhabditis briggsae","Molecule Type"="AA",GID="187024856"]
	CAB03339[&Created=Mon Oct 21 00:00:00 EDT 1996,Modified=Mon Jul 20 15:31:47 EDT 2015,description="Ce-CYP-34A2","Genetic Code"="Standard",Topology="linear",Taxonomy="Eukaryota; Metazoa; Ecdysozoa; Nematoda; Chromadorea; Rhabditida; Rhabditoidea; Rhabditidae; Peloderinae; Caenorhabditis",Accession="CAB03339",Organism="Caenorhabditis elegans","Molecule Type"="AA",GID="3879718"]
	CAB03340[&Created=Mon Oct 21 00:00:00 EDT 1996,Modified=Mon Jul 20 15:31:41 EDT 2015,description="Ce-CYP-34A1","Genetic Code"="Standard",Topology="linear",Taxonomy="Eukaryota; Metazoa; Ecdysozoa; Nematoda; Chromadorea; Rhabditida; Rhabditoidea; Rhabditidae; Peloderinae; Caenorhabditis",Accession="CAB03340",Organism="Caenorhabditis elegans","Molecule Type"="AA",GID="3879719"]
	CAP22558[&Created=Tue Jan 10 00:00:00 EST 2012,Modified=Mon Jul 20 17:08:29 EDT 2015,description="Cb-CYP-34A4","Genetic Code"="Standard",Topology="linear",Taxonomy="Eukaryota; Metazoa; Ecdysozoa; Nematoda; Chromadorea; Rhabditida; Rhabditoidea; Rhabditidae; Peloderinae; Caenorhabditis",Accession="CAP22558",Organism="Caenorhabditis briggsae","Molecule Type"="AA",GID="309365830"]
	CCD61382[&Created=Mon Oct 10 00:00:00 EDT 2011,Modified=Mon Jul 20 15:31:56 EDT 2015,description="Ce-CYP-34A4","Genetic Code"="Standard",Topology="linear",Taxonomy="Eukaryota; Metazoa; Ecdysozoa; Nematoda; Chromadorea; Rhabditida; Rhabditoidea; Rhabditidae; Peloderinae; Caenorhabditis",Accession="CCD61382",Organism="Caenorhabditis elegans","Molecule Type"="AA",GID="351065411"]
	CAP22562[&Created=Tue Jan 10 00:00:00 EST 2012,Modified=Mon Jul 20 17:12:43 EDT 2015,description="Cb-CYP-34A10","Genetic Code"="Standard",Topology="linear",Taxonomy="Eukaryota; Metazoa; Ecdysozoa; Nematoda; Chromadorea; Rhabditida; Rhabditoidea; Rhabditidae; Peloderinae; Caenorhabditis",Accession="CAP22562",Organism="Caenorhabditis briggsae","Molecule Type"="AA",GID="187038396"]
	CCD61366[&Created=Mon Oct 10 00:00:00 EDT 2011,Modified=Mon Jul 20 15:32:47 EDT 2015,description="Ce-CYP-34A10","Genetic Code"="Standard",Topology="linear",Taxonomy="Eukaryota; Metazoa; Ecdysozoa; Nematoda; Chromadorea; Rhabditida; Rhabditoidea; Rhabditidae; Peloderinae; Caenorhabditis",Accession="CCD61366",Organism="Caenorhabditis elegans","Molecule Type"="AA",GID="351065395"]
	CAP22559[&Created=Tue Jan 10 00:00:00 EST 2012,Modified=Mon Jul 20 17:11:24 EDT 2015,description="Cb-CYP-34A5","Genetic Code"="Standard",Topology="linear",Taxonomy="Eukaryota; Metazoa; Ecdysozoa; Nematoda; Chromadorea; Rhabditida; Rhabditoidea; Rhabditidae; Peloderinae; Caenorhabditis",Accession="CAP22559",Organism="Caenorhabditis briggsae","Molecule Type"="AA",GID="187038393"]
	CCD61360[&Created=Mon Oct 10 00:00:00 EDT 2011,Modified=Mon Jul 20 15:32:03 EDT 2015,description="Ce-CYP-34A5","Genetic Code"="Standard",Topology="linear",Taxonomy="Eukaryota; Metazoa; Ecdysozoa; Nematoda; Chromadorea; Rhabditida; Rhabditoidea; Rhabditidae; Peloderinae; Caenorhabditis",Accession="CCD61360",Organism="Caenorhabditis elegans","Molecule Type"="AA",GID="351065389"]
	CAP22560[&Created=Tue Jan 10 00:00:00 EST 2012,Modified=Mon Jul 20 17:07:59 EDT 2015,description="Cb-CYP-34A9","Genetic Code"="Standard",Topology="linear",Taxonomy="Eukaryota; Metazoa; Ecdysozoa; Nematoda; Chromadorea; Rhabditida; Rhabditoidea; Rhabditidae; Peloderinae; Caenorhabditis",Accession="CAP22560",Organism="Caenorhabditis briggsae","Molecule Type"="AA",GID="309365831"]
	CCD61363[&Created=Mon Oct 10 00:00:00 EDT 2011,Modified=Mon Jul 20 15:32:38 EDT 2015,description="Ce-CYP-34A9","Genetic Code"="Standard",Topology="linear",Taxonomy="Eukaryota; Metazoa; Ecdysozoa; Nematoda; Chromadorea; Rhabditida; Rhabditoidea; Rhabditidae; Peloderinae; Caenorhabditis",Accession="CCD61363",Organism="Caenorhabditis elegans","Molecule Type"="AA",GID="351065392"]
	CCD61362[&Created=Mon Oct 10 00:00:00 EDT 2011,Modified=Mon Jul 20 15:32:19 EDT 2015,description="Ce-CYP-34A7","Genetic Code"="Standard",Topology="linear",Taxonomy="Eukaryota; Metazoa; Ecdysozoa; Nematoda; Chromadorea; Rhabditida; Rhabditoidea; Rhabditidae; Peloderinae; Caenorhabditis",Accession="CCD61362",Organism="Caenorhabditis elegans","Molecule Type"="AA",GID="351065391"]
	CCD61368[&Created=Mon Oct 10 00:00:00 EDT 2011,Modified=Mon Jul 20 15:32:26 EDT 2015,description="Ce-CYP-34A8","Genetic Code"="Standard",Topology="linear",Taxonomy="Eukaryota; Metazoa; Ecdysozoa; Nematoda; Chromadorea; Rhabditida; Rhabditoidea; Rhabditidae; Peloderinae; Caenorhabditis",Accession="CCD61368",Organism="Caenorhabditis elegans","Molecule Type"="AA",GID="351065397"]
	CCD61361[&Created=Mon Oct 10 00:00:00 EDT 2011,Modified=Mon Jul 20 15:32:09 EDT 2015,description="Ce-CYP-34A6","Genetic Code"="Standard",Topology="linear",Taxonomy="Eukaryota; Metazoa; Ecdysozoa; Nematoda; Chromadorea; Rhabditida; Rhabditoidea; Rhabditidae; Peloderinae; Caenorhabditis",Accession="CCD61361",Organism="Caenorhabditis elegans","Molecule Type"="AA",GID="351065390"]
	CAP22668[&Created=Tue Jan 10 00:00:00 EST 2012,Modified=Mon Jul 20 17:10:09 EDT 2015,description="Cb-CYP-35B2","Genetic Code"="Standard",Topology="linear",Taxonomy="Eukaryota; Metazoa; Ecdysozoa; Nematoda; Chromadorea; Rhabditida; Rhabditoidea; Rhabditidae; Peloderinae; Caenorhabditis",Accession="CAP22668",Organism="Caenorhabditis briggsae","Molecule Type"="AA",GID="187038502"]
	CCD72732[&Created=Mon Oct 10 00:00:00 EDT 2011,Modified=Mon Jul 20 15:34:17 EDT 2015,description="Ce-CYP-35B2","Genetic Code"="Standard",Topology="linear",Taxonomy="Eukaryota; Metazoa; Ecdysozoa; Nematoda; Chromadorea; Rhabditida; Rhabditoidea; Rhabditidae; Peloderinae; Caenorhabditis",Accession="CCD72732",Organism="Caenorhabditis elegans","Molecule Type"="AA",GID="351064373"]
	CCD72733[&Created=Mon Oct 10 00:00:00 EDT 2011,Modified=Mon Jul 20 15:34:09 EDT 2015,description="Ce-CYP-35B1","Genetic Code"="Standard",Topology="linear",Taxonomy="Eukaryota; Metazoa; Ecdysozoa; Nematoda; Chromadorea; Rhabditida; Rhabditoidea; Rhabditidae; Peloderinae; Caenorhabditis",Accession="CCD72733",Organism="Caenorhabditis elegans","Molecule Type"="AA",GID="351064374"]
	CCD72731[&Created=Mon Oct 10 00:00:00 EDT 2011,Modified=Mon Jul 20 15:34:27 EDT 2015,description="Ce-CYP-35B3","Genetic Code"="Standard",Topology="linear",Taxonomy="Eukaryota; Metazoa; Ecdysozoa; Nematoda; Chromadorea; Rhabditida; Rhabditoidea; Rhabditidae; Peloderinae; Caenorhabditis",Accession="CCD72731",Organism="Caenorhabditis elegans","Molecule Type"="AA",GID="351064372"]
	CAP39326[&Created=Tue Jan 10 00:00:00 EST 2012,Modified=Mon Jul 20 17:12:35 EDT 2015,description="Cb-CYP-35D1","Genetic Code"="Standard",Topology="linear",Taxonomy="Eukaryota; Metazoa; Ecdysozoa; Nematoda; Chromadorea; Rhabditida; Rhabditoidea; Rhabditidae; Peloderinae; Caenorhabditis",Accession="CAP39326",Organism="Caenorhabditis briggsae","Molecule Type"="AA",GID="187021455"]
	CAB05484[&Created=Wed Nov 27 00:00:00 EST 1996,Modified=Mon Jul 20 15:34:40 EDT 2015,description="Ce-CYP-35D1","Genetic Code"="Standard",Topology="linear",Taxonomy="Eukaryota; Metazoa; Ecdysozoa; Nematoda; Chromadorea; Rhabditida; Rhabditoidea; Rhabditidae; Peloderinae; Caenorhabditis",Accession="CAB05484",Organism="Caenorhabditis elegans","Molecule Type"="AA",GID="3875929"]
	CAP30519[&Created=Tue Jan 10 00:00:00 EST 2012,Modified=Mon Jul 20 17:12:26 EDT 2015,description="Cb-CYP-35C1","Genetic Code"="Standard",Topology="linear",Taxonomy="Eukaryota; Metazoa; Ecdysozoa; Nematoda; Chromadorea; Rhabditida; Rhabditoidea; Rhabditidae; Peloderinae; Caenorhabditis",Accession="CAP30519",Organism="Caenorhabditis briggsae","Molecule Type"="AA",GID="309360844"]
	CAB01123[&Created=Sat Jul 27 00:00:00 EDT 1996,Modified=Mon Jul 20 15:34:35 EDT 2015,description="Ce-CYP-35C1","Genetic Code"="Standard",Topology="linear",Taxonomy="Eukaryota; Metazoa; Ecdysozoa; Nematoda; Chromadorea; Rhabditida; Rhabditoidea; Rhabditidae; Peloderinae; Caenorhabditis",Accession="CAB01123",Organism="Caenorhabditis elegans","Molecule Type"="AA",GID="14530335"]
	CCD62699[&Created=Mon Oct 10 00:00:00 EDT 2011,Modified=Mon Jul 20 15:33:00 EDT 2015,description="Ce-CYP-35A2","Genetic Code"="Standard",Topology="linear",Taxonomy="Eukaryota; Metazoa; Ecdysozoa; Nematoda; Chromadorea; Rhabditida; Rhabditoidea; Rhabditidae; Peloderinae; Caenorhabditis",Accession="CCD62699",Organism="Caenorhabditis elegans","Molecule Type"="AA",GID="351020722"]
	CCD61370[&Created=Mon Oct 10 00:00:00 EDT 2011,Modified=Mon Jul 20 15:33:12 EDT 2015,description="Ce-CYP-35A3","Genetic Code"="Standard",Topology="linear",Taxonomy="Eukaryota; Metazoa; Ecdysozoa; Nematoda; Chromadorea; Rhabditida; Rhabditoidea; Rhabditidae; Peloderinae; Caenorhabditis",Accession="CCD61370",Organism="Caenorhabditis elegans","Molecule Type"="AA",GID="351065400"]
	CCD67691[&Created=Mon Oct 10 00:00:00 EDT 2011,Modified=Mon Jul 20 15:33:56 EDT 2015,description="Ce-CYP-35A4","Genetic Code"="Standard",Topology="linear",Taxonomy="Eukaryota; Metazoa; Ecdysozoa; Nematoda; Chromadorea; Rhabditida; Rhabditoidea; Rhabditidae; Peloderinae; Caenorhabditis",Accession="CCD67691",Organism="Caenorhabditis elegans","Molecule Type"="AA",GID="351060068"]
	CCD72734[&Created=Mon Oct 10 00:00:00 EDT 2011,Modified=Mon Jul 20 15:34:03 EDT 2015,description="Ce-CYP-35A5","Genetic Code"="Standard",Topology="linear",Taxonomy="Eukaryota; Metazoa; Ecdysozoa; Nematoda; Chromadorea; Rhabditida; Rhabditoidea; Rhabditidae; Peloderinae; Caenorhabditis",Accession="CCD72734",Organism="Caenorhabditis elegans","Molecule Type"="AA",GID="351064375"]
	CCD62704[&Created=Mon Oct 10 00:00:00 EDT 2011,Modified=Mon Jul 20 15:32:54 EDT 2015,description="Ce-CYP-35A1","Genetic Code"="Standard",Topology="linear",Taxonomy="Eukaryota; Metazoa; Ecdysozoa; Nematoda; Chromadorea; Rhabditida; Rhabditoidea; Rhabditidae; Peloderinae; Caenorhabditis",Accession="CCD62704",Organism="Caenorhabditis elegans","Molecule Type"="AA",GID="351020727"]
	CAP24865[&Created=Tue Jan 10 00:00:00 EST 2012,Modified=Mon Jul 20 17:08:19 EDT 2015,description="Cb-CYP-36A1","Genetic Code"="Standard",Topology="linear",Taxonomy="Eukaryota; Metazoa; Ecdysozoa; Nematoda; Chromadorea; Rhabditida; Rhabditoidea; Rhabditidae; Peloderinae; Caenorhabditis",Accession="CAP24865",Organism="Caenorhabditis briggsae","Molecule Type"="AA",GID="187036259"]
	CAB05702[&Created=Mon Dec 09 00:00:00 EST 1996,Modified=Mon Jul 20 15:34:47 EDT 2015,description="Ce-CYP-36A1","Genetic Code"="Standard",Topology="linear",Taxonomy="Eukaryota; Metazoa; Ecdysozoa; Nematoda; Chromadorea; Rhabditida; Rhabditoidea; Rhabditidae; Peloderinae; Caenorhabditis",Accession="CAB05702",Organism="Caenorhabditis elegans","Molecule Type"="AA",GID="3874655"]
	KKA70439[&Created=Fri Apr 03 00:00:00 EDT 2015,Modified=Tue Jul 21 10:13:48 EDT 2015,description="Pp-KKA70439","Genetic Code"="Standard",Topology="linear",Taxonomy="Eukaryota; Metazoa; Ecdysozoa; Nematoda; Chromadorea; Diplogasterida; Neodiplogasteridae; Pristionchus",Accession="KKA70439",Organism="Pristionchus pacificus","Molecule Type"="AA",GID="802700864"]
	KKA78976[&Created=Fri Apr 03 00:00:00 EDT 2015,Modified=Tue Jul 21 10:14:52 EDT 2015,description="Pp-KKA78976","Genetic Code"="Standard",Topology="linear",Taxonomy="Eukaryota; Metazoa; Ecdysozoa; Nematoda; Chromadorea; Diplogasterida; Neodiplogasteridae; Pristionchus",Accession="KKA78976",Organism="Pristionchus pacificus","Molecule Type"="AA",GID="802795206"]
	KKA73513[&Created=Fri Apr 03 00:00:00 EDT 2015,Modified=Tue Jul 21 10:16:07 EDT 2015,description="Pp-KKA73513","Genetic Code"="Standard",Topology="linear",Taxonomy="Eukaryota; Metazoa; Ecdysozoa; Nematoda; Chromadorea; Diplogasterida; Neodiplogasteridae; Pristionchus",Accession="KKA73513",Organism="Pristionchus pacificus","Molecule Type"="AA",GID="802733290"]
	KKA73584[&Created=Fri Apr 03 00:00:00 EDT 2015,Modified=Tue Jul 21 10:16:14 EDT 2015,description="Pp-KKA73584","Genetic Code"="Standard",Topology="linear",Taxonomy="Eukaryota; Metazoa; Ecdysozoa; Nematoda; Chromadorea; Diplogasterida; Neodiplogasteridae; Pristionchus",Accession="KKA73584",Organism="Pristionchus pacificus","Molecule Type"="AA",GID="802733469"]
	KKA67825[&Created=Fri Apr 03 00:00:00 EDT 2015,Modified=Tue Jul 21 10:14:59 EDT 2015,description="Pp-KKA67825","Genetic Code"="Standard",Topology="linear",Taxonomy="Eukaryota; Metazoa; Ecdysozoa; Nematoda; Chromadorea; Diplogasterida; Neodiplogasteridae; Pristionchus",Accession="KKA67825",Organism="Pristionchus pacificus","Molecule Type"="AA",GID="802674448"]
	KKA70491[&Created=Fri Apr 03 00:00:00 EDT 2015,Modified=Tue Jul 21 10:15:54 EDT 2015,description="Pp-KKA70491","Genetic Code"="Standard",Topology="linear",Taxonomy="Eukaryota; Metazoa; Ecdysozoa; Nematoda; Chromadorea; Diplogasterida; Neodiplogasteridae; Pristionchus",Accession="KKA70491",Organism="Pristionchus pacificus","Molecule Type"="AA",GID="802700972"]
	KKA73973[&Created=Fri Apr 03 00:00:00 EDT 2015,Modified=Tue Jul 21 10:14:38 EDT 2015,description="Pp-KKA73973","Genetic Code"="Standard",Topology="linear",Taxonomy="Eukaryota; Metazoa; Ecdysozoa; Nematoda; Chromadorea; Diplogasterida; Neodiplogasteridae; Pristionchus",Accession="KKA73973",Organism="Pristionchus pacificus","Molecule Type"="AA",GID="802738103"]
	ADY43810[&Created=Sat Mar 05 00:00:00 EST 2011,Modified=Thu Jul 23 15:06:49 EDT 2015,description="As-ADY43810","Genetic Code"="Standard",Topology="linear","Common Name"="pig roundworm",Taxonomy="Eukaryota; Metazoa; Ecdysozoa; Nematoda; Chromadorea; Ascaridida; Ascaridoidea; Ascarididae; Ascaris",Accession="ADY43810",Organism="Ascaris suum","Molecule Type"="AA",GID="324509042"]
	CAP25793[&Created=Tue Jan 10 00:00:00 EST 2012,Modified=Mon Jul 20 17:09:00 EDT 2015,description="Cb-CYP-14A1","Genetic Code"="Standard",Topology="linear",Taxonomy="Eukaryota; Metazoa; Ecdysozoa; Nematoda; Chromadorea; Rhabditida; Rhabditoidea; Rhabditidae; Peloderinae; Caenorhabditis",Accession="CAP25793",Organism="Caenorhabditis briggsae","Molecule Type"="AA",GID="187035119"]
	CAA90616[&Created=Thu Aug 10 00:00:00 EDT 1995,Modified=Mon Jul 20 15:26:40 EDT 2015,description="Ce-CYP-14A1","Genetic Code"="Standard",Topology="linear",Taxonomy="Eukaryota; Metazoa; Ecdysozoa; Nematoda; Chromadorea; Rhabditida; Rhabditoidea; Rhabditidae; Peloderinae; Caenorhabditis",Accession="CAA90616",Organism="Caenorhabditis elegans","Molecule Type"="AA",GID="3878449"]
	CAA90615[&Created=Thu Aug 10 00:00:00 EDT 1995,Modified=Mon Jul 20 15:26:49 EDT 2015,description="Ce-CYP-14A2","Genetic Code"="Standard",Topology="linear",Taxonomy="Eukaryota; Metazoa; Ecdysozoa; Nematoda; Chromadorea; Rhabditida; Rhabditoidea; Rhabditidae; Peloderinae; Caenorhabditis",Accession="CAA90615",Organism="Caenorhabditis elegans","Molecule Type"="AA",GID="3878448"]
	CAA90617[&Created=Thu Aug 10 00:00:00 EDT 1995,Modified=Mon Jul 20 15:27:00 EDT 2015,description="Ce-CYP-14A3","Genetic Code"="Standard",Topology="linear",Taxonomy="Eukaryota; Metazoa; Ecdysozoa; Nematoda; Chromadorea; Rhabditida; Rhabditoidea; Rhabditidae; Peloderinae; Caenorhabditis",Accession="CAA90617",Organism="Caenorhabditis elegans","Molecule Type"="AA",GID="3878450"]
	CCD65596[&Created=Mon Oct 17 00:00:00 EDT 2011,Modified=Mon Jul 20 15:27:12 EDT 2015,description="Ce-CYP-14A5","Genetic Code"="Standard",Topology="linear",Taxonomy="Eukaryota; Metazoa; Ecdysozoa; Nematoda; Chromadorea; Rhabditida; Rhabditoidea; Rhabditidae; Peloderinae; Caenorhabditis",Accession="CCD65596",Organism="Caenorhabditis elegans","Molecule Type"="AA",GID="373254027"]
	CAP25799[&Created=Tue Jan 10 00:00:00 EST 2012,Modified=Mon Jul 20 17:07:47 EDT 2015,description="Cb-CYP-14A4","Genetic Code"="Standard",Topology="linear",Taxonomy="Eukaryota; Metazoa; Ecdysozoa; Nematoda; Chromadorea; Rhabditida; Rhabditoidea; Rhabditidae; Peloderinae; Caenorhabditis",Accession="CAP25799",Organism="Caenorhabditis briggsae","Molecule Type"="AA",GID="309363892"]
	CAA94168[&Created=Sat Mar 16 00:00:00 EST 1996,Modified=Mon Jul 20 15:27:06 EDT 2015,description="Ce-CYP-14A4","Genetic Code"="Standard",Topology="linear",Taxonomy="Eukaryota; Metazoa; Ecdysozoa; Nematoda; Chromadorea; Rhabditida; Rhabditoidea; Rhabditidae; Peloderinae; Caenorhabditis",Accession="CAA94168",Organism="Caenorhabditis elegans","Molecule Type"="AA",GID="3878820"]
	KKA71499[&Created=Fri Apr 03 00:00:00 EDT 2015,Modified=Tue Jul 21 10:15:46 EDT 2015,description="Pp-KKA71499","Genetic Code"="Standard",Topology="linear",Taxonomy="Eukaryota; Metazoa; Ecdysozoa; Nematoda; Chromadorea; Diplogasterida; Neodiplogasteridae; Pristionchus",Accession="KKA71499",Organism="Pristionchus pacificus","Molecule Type"="AA",GID="802707163"]
	KKA74342[&Created=Fri Apr 03 00:00:00 EDT 2015,Modified=Tue Jul 21 10:15:40 EDT 2015,description="Pp-KKA74342","Genetic Code"="Standard",Topology="linear",Taxonomy="Eukaryota; Metazoa; Ecdysozoa; Nematoda; Chromadorea; Diplogasterida; Neodiplogasteridae; Pristionchus",Accession="KKA74342",Organism="Pristionchus pacificus","Molecule Type"="AA",GID="802741318"]
	KKA65336[&Created=Fri Apr 03 00:00:00 EDT 2015,Modified=Tue Jul 21 10:14:45 EDT 2015,description="Pp-KKA65336","Genetic Code"="Standard",Topology="linear",Taxonomy="Eukaryota; Metazoa; Ecdysozoa; Nematoda; Chromadorea; Diplogasterida; Neodiplogasteridae; Pristionchus",Accession="KKA65336",Organism="Pristionchus pacificus","Molecule Type"="AA",GID="802666192"]
	KKA70376[&Created=Fri Apr 03 00:00:00 EDT 2015,Modified=Tue Jul 21 10:13:11 EDT 2015,description="Pp-KKA70376","Genetic Code"="Standard",Topology="linear",Taxonomy="Eukaryota; Metazoa; Ecdysozoa; Nematoda; Chromadorea; Diplogasterida; Neodiplogasteridae; Pristionchus",Accession="KKA70376",Organism="Pristionchus pacificus","Molecule Type"="AA",GID="802700736"]
	KKA65649[&Created=Fri Apr 03 00:00:00 EDT 2015,Modified=Tue Jul 21 10:16:29 EDT 2015,description="Pp-KKA65649","Genetic Code"="Standard",Topology="linear",Taxonomy="Eukaryota; Metazoa; Ecdysozoa; Nematoda; Chromadorea; Diplogasterida; Neodiplogasteridae; Pristionchus",Accession="KKA65649",Organism="Pristionchus pacificus","Molecule Type"="AA",GID="802666705"]
	KKA69936[&Created=Fri Apr 03 00:00:00 EDT 2015,Modified=Tue Jul 21 10:16:00 EDT 2015,description="Pp-KKA69936","Genetic Code"="Standard",Topology="linear",Taxonomy="Eukaryota; Metazoa; Ecdysozoa; Nematoda; Chromadorea; Diplogasterida; Neodiplogasteridae; Pristionchus",Accession="KKA69936",Organism="Pristionchus pacificus","Molecule Type"="AA",GID="802682407"]
	KKA73114[&Created=Fri Apr 03 00:00:00 EDT 2015,Modified=Tue Jul 21 10:13:40 EDT 2015,description="Pp-KKA73114","Genetic Code"="Standard",Topology="linear",Taxonomy="Eukaryota; Metazoa; Ecdysozoa; Nematoda; Chromadorea; Diplogasterida; Neodiplogasteridae; Pristionchus",Accession="KKA73114",Organism="Pristionchus pacificus","Molecule Type"="AA",GID="802732282"]
	KKA75013[&Created=Fri Apr 03 00:00:00 EDT 2015,Modified=Tue Jul 21 10:17:11 EDT 2015,description="Pp-KKA75013","Genetic Code"="Standard",Topology="linear",Taxonomy="Eukaryota; Metazoa; Ecdysozoa; Nematoda; Chromadorea; Diplogasterida; Neodiplogasteridae; Pristionchus",Accession="KKA75013",Organism="Pristionchus pacificus","Molecule Type"="AA",GID="802744817"]
	KKA78067[&Created=Fri Apr 03 00:00:00 EDT 2015,Modified=Tue Jul 21 10:15:19 EDT 2015,description="Pp-KKA78067","Genetic Code"="Standard",Topology="linear",Taxonomy="Eukaryota; Metazoa; Ecdysozoa; Nematoda; Chromadorea; Diplogasterida; Neodiplogasteridae; Pristionchus",Accession="KKA78067",Organism="Pristionchus pacificus","Molecule Type"="AA",GID="802782713"]
	KKA69154[&Created=Fri Apr 03 00:00:00 EDT 2015,Modified=Tue Jul 21 10:15:25 EDT 2015,description="Pp-KKA69154","Genetic Code"="Standard",Topology="linear",Taxonomy="Eukaryota; Metazoa; Ecdysozoa; Nematoda; Chromadorea; Diplogasterida; Neodiplogasteridae; Pristionchus",Accession="KKA69154",Organism="Pristionchus pacificus","Molecule Type"="AA",GID="802681008"]
	KKA71821[&Created=Fri Apr 03 00:00:00 EDT 2015,Modified=Tue Jul 21 10:15:06 EDT 2015,description="Pp-KKA71821","Genetic Code"="Standard",Topology="linear",Taxonomy="Eukaryota; Metazoa; Ecdysozoa; Nematoda; Chromadorea; Diplogasterida; Neodiplogasteridae; Pristionchus",Accession="KKA71821",Organism="Pristionchus pacificus","Molecule Type"="AA",GID="802707807"]
	CEF62877[&Created=Thu Sep 18 00:00:00 EDT 2014,Modified=Mon Jul 20 17:25:12 EDT 2015,description="Sr-CEF62877","Genetic Code"="Standard",Topology="linear",Taxonomy="Eukaryota; Metazoa; Ecdysozoa; Nematoda; Chromadorea; Rhabditida; Panagrolaimoidea; Strongyloididae; Strongyloides",Accession="CEF62877",Organism="Strongyloides ratti","Molecule Type"="AA",GID="685827955"]
	'SSTP contig0000033'[&Created=Fri Jul 17 16:35:56 EDT 2015,Modified=Mon Jul 20 11:48:26 EDT 2015,description="Ss-CYP14A3",Topology="linear","Molecule Type"="AA"]
	CEF70466[&Created=Thu Sep 18 00:00:00 EDT 2014,Modified=Mon Jul 20 17:25:53 EDT 2015,description="Sr-CEF70466","Genetic Code"="Standard",Topology="linear",Taxonomy="Eukaryota; Metazoa; Ecdysozoa; Nematoda; Chromadorea; Rhabditida; Panagrolaimoidea; Strongyloididae; Strongyloides",Accession="CEF70466",Organism="Strongyloides ratti","Molecule Type"="AA",GID="685835545"]
	'SSTP contig0000024 1'[&Created=Fri Jul 17 16:36:00 EDT 2015,Modified=Tue Jul 21 10:48:04 EDT 2015,description="Ss-CYP14A4",Topology="linear","Molecule Type"="AA"]
	CEF60136[&Created=Thu Sep 18 00:00:00 EDT 2014,Modified=Mon Jul 20 17:24:54 EDT 2015,description="Sr-CEF60136","Genetic Code"="Standard",Topology="linear",Taxonomy="Eukaryota; Metazoa; Ecdysozoa; Nematoda; Chromadorea; Rhabditida; Panagrolaimoidea; Strongyloididae; Strongyloides",Accession="CEF60136",Organism="Strongyloides ratti","Molecule Type"="AA",GID="685825083"]
	'SSTP contig0000008'[&Created=Fri Jul 17 16:35:50 EDT 2015,Modified=Mon Jul 20 11:45:17 EDT 2015,description="Ss-CYP14A1",Topology="linear","Molecule Type"="AA"]
	CEF70479[&Created=Thu Sep 18 00:00:00 EDT 2014,Modified=Mon Jul 20 17:25:45 EDT 2015,description="Sr-CEF70479","Genetic Code"="Standard",Topology="linear",Taxonomy="Eukaryota; Metazoa; Ecdysozoa; Nematoda; Chromadorea; Rhabditida; Panagrolaimoidea; Strongyloididae; Strongyloides",Accession="CEF70479",Organism="Strongyloides ratti","Molecule Type"="AA",GID="685835558"]
	'SSTP contig0000024 2'[&Created=Fri Jul 17 16:36:05 EDT 2015,Modified=Tue Jul 21 10:48:04 EDT 2015,description="Ss-CYP14A17",Topology="linear","Molecule Type"="AA"]
	XP_011662094[&Created=Tue Mar 24 00:00:00 EDT 2015,Modified=Tue Jul 21 09:46:32 EDT 2015,description="Sp-CYP2D27","Genetic Code"="Standard",Topology="linear","Common Name"="purple sea urchin",Taxonomy="Eukaryota; Metazoa; Echinodermata; Eleutherozoa; Echinozoa; Echinoidea; Euechinoidea; Echinacea; Echinoida; Strongylocentrotidae; Strongylocentrotus",Accession="XP_011662094",Organism="Strongylocen…
	XP_782001[&Created=Wed Aug 10 00:00:00 EDT 2005,Modified=Tue Jul 21 09:45:33 EDT 2015,description="Sp-CYP18A1","Genetic Code"="Standard",Topology="linear","Common Name"="purple sea urchin",Taxonomy="Eukaryota; Metazoa; Echinodermata; Eleutherozoa; Echinozoa; Echinoidea; Euechinoidea; Echinacea; Echinoida; Strongylocentrotidae; Strongylocentrotus",Accession="XP_782001",Organism="Strongylocentrotus…
	CP18A_DROME[&Created=Sat Nov 01 00:00:00 EST 1997,Modified=Tue Jul 21 10:02:35 EDT 2015,description="Dm-CYP18A1","Genetic Code"="Standard",Topology="linear","Common Name"="fruit fly",Taxonomy="Eukaryota; Metazoa; Ecdysozoa; Arthropoda; Hexapoda; Insecta; Pterygota; Neoptera; Endopterygota; Diptera; Brachycera; Muscomorpha; Ephydroidea; Drosophilidae; Drosophila; Sophophora",Accession="Q95078",Org…
	AAH23019[&"Genetic Code"="Standard",Topology="linear","Molecule Type"="AA",GID="18606397",Notes="AAH23019",Created=Thu Feb 07 00:00:00 EST 2002,Modified=Mon Jul 20 11:38:42 EDT 2015,description="Hs-CYP1A1","Common Name"="human",Taxonomy="Eukaryota; Metazoa; Chordata; Craniata; Vertebrata; Euteleostomi; Mammalia; Eutheria; Euarchontoglires; Primates; Haplorrhini; Catarrhini; Hominidae; Homo",Acces…
	CP1A1_MOUSE[&Created=Mon Jul 21 00:00:00 EDT 1986,Modified=Mon Jul 20 17:36:12 EDT 2015,description="Mm-CYP1A1","Genetic Code"="Standard",Topology="linear","Common Name"="house mouse",Taxonomy="Eukaryota; Metazoa; Chordata; Craniata; Vertebrata; Euteleostomi; Mammalia; Eutheria; Euarchontoglires; Glires; Rodentia; Sciurognathi; Muroidea; Muridae; Murinae; Mus; Mus",Accession="P00184",Organism="Mu…
	EAW99313[&Created=Mon Dec 18 00:00:00 EST 2006,Modified=Mon Jul 20 15:21:52 EDT 2015,description="Hs-CYP1A2","Genetic Code"="Standard",Topology="linear","Common Name"="human",Taxonomy="Eukaryota; Metazoa; Chordata; Craniata; Vertebrata; Euteleostomi; Mammalia; Eutheria; Euarchontoglires; Primates; Haplorrhini; Catarrhini; Hominidae; Homo",Accession="EAW99313",Organism="Homo sapiens","Molecule Typ…
	CP1A2_MOUSE[&Created=Mon Jul 21 00:00:00 EDT 1986,Modified=Mon Jul 20 17:36:24 EDT 2015,description="Mm-CYP1A2","Genetic Code"="Standard",Topology="linear","Common Name"="house mouse",Taxonomy="Eukaryota; Metazoa; Chordata; Craniata; Vertebrata; Euteleostomi; Mammalia; Eutheria; Euarchontoglires; Glires; Rodentia; Sciurognathi; Muroidea; Muridae; Murinae; Mus; Mus",Accession="P00186",Organism="Mu…
	NP_001090541[&Created=Tue May 22 00:00:00 EDT 2007,Modified=Tue Jul 21 10:19:00 EDT 2015,description="Xl-CYP1A1","Genetic Code"="Standard",Topology="linear","Common Name"="African clawed frog",Taxonomy="Eukaryota; Metazoa; Chordata; Craniata; Vertebrata; Euteleostomi; Amphibia; Batrachia; Anura; Pipoidea; Pipidae; Xenopodinae; Xenopus; Xenopus",Accession="NP_001090541",Organism="Xenopus laevis","…
	AAH12049[&"Genetic Code"="Standard",Topology="linear","Molecule Type"="AA",GID="15082289",Notes="AAH12049",Created=Mon Aug 06 00:00:00 EDT 2001,Modified=Mon Jul 20 11:38:01 EDT 2015,description="Hs-CYP1B1","Common Name"="human",Taxonomy="Eukaryota; Metazoa; Chordata; Craniata; Vertebrata; Euteleostomi; Mammalia; Eutheria; Euarchontoglires; Primates; Haplorrhini; Catarrhini; Hominidae; Homo",Acces…
	CP1B1_MOUSE[&Created=Tue Dec 15 00:00:00 EST 1998,Modified=Mon Jul 20 17:36:35 EDT 2015,description="Mm-CYP1B1","Genetic Code"="Standard",Topology="linear","Common Name"="house mouse",Taxonomy="Eukaryota; Metazoa; Chordata; Craniata; Vertebrata; Euteleostomi; Mammalia; Eutheria; Euarchontoglires; Glires; Rodentia; Sciurognathi; Muroidea; Muridae; Murinae; Mus; Mus",Accession="Q64429",Organism="Mu…
	XP_003978358[&Created=Tue Nov 06 00:00:00 EST 2012,Modified=Tue Jul 21 09:55:18 EDT 2015,description="Tr-CYP1B1","Genetic Code"="Standard",Topology="linear","Common Name"="Fugu rubripes",Taxonomy="Eukaryota; Metazoa; Chordata; Craniata; Vertebrata; Euteleostomi; Actinopterygii; Neopterygii; Teleostei; Neoteleostei; Acanthomorphata; Eupercaria; Tetraodontiformes; Tetradontoidea; Tetraodontidae; Ta…
	XP_783905[&Created=Tue Aug 09 00:00:00 EDT 2005,Modified=Tue Jul 21 09:44:31 EDT 2015,description="Sp-CYP1A1","Genetic Code"="Standard",Topology="linear","Common Name"="purple sea urchin",Taxonomy="Eukaryota; Metazoa; Echinodermata; Eleutherozoa; Echinozoa; Echinoidea; Euechinoidea; Echinacea; Echinoida; Strongylocentrotidae; Strongylocentrotus",Accession="XP_783905",Organism="Strongylocentrotus …
	XP_003730026[&Created=Thu Jun 07 00:00:00 EDT 2012,Modified=Tue Jul 21 09:44:38 EDT 2015,description="Sp-CYP1A5","Genetic Code"="Standard",Topology="linear","Common Name"="purple sea urchin",Taxonomy="Eukaryota; Metazoa; Echinodermata; Eleutherozoa; Echinozoa; Echinoidea; Euechinoidea; Echinacea; Echinoida; Strongylocentrotidae; Strongylocentrotus",Accession="XP_003730026",Organism="Strongylocent…
	XP_783701[&Created=Wed Aug 10 00:00:00 EDT 2005,Modified=Tue Jul 21 09:46:41 EDT 2015,description="Sp-CYP2F3","Genetic Code"="Standard",Topology="linear","Common Name"="purple sea urchin",Taxonomy="Eukaryota; Metazoa; Echinodermata; Eleutherozoa; Echinozoa; Echinoidea; Euechinoidea; Echinacea; Echinoida; Strongylocentrotidae; Strongylocentrotus",Accession="XP_783701",Organism="Strongylocentrotus …
	AAH63388[&Created=Fri Dec 12 00:00:00 EST 2003,Modified=Mon Jul 20 11:40:43 EDT 2015,description="Hs-CYP17A1","Genetic Code"="Standard",Topology="linear","Common Name"="human",Taxonomy="Eukaryota; Metazoa; Chordata; Craniata; Vertebrata; Euteleostomi; Mammalia; Eutheria; Euarchontoglires; Primates; Haplorrhini; Catarrhini; Hominidae; Homo",Accession="AAH63388",Organism="Homo sapiens","Molecule Ty…
	EDL42014[&Created=Thu Jun 07 00:00:00 EDT 2007,Modified=Tue Jul 21 09:15:08 EDT 2015,description="Mm-CYP17A1","Genetic Code"="Standard",Topology="linear","Common Name"="house mouse",Taxonomy="Eukaryota; Metazoa; Chordata; Craniata; Vertebrata; Euteleostomi; Mammalia; Eutheria; Euarchontoglires; Glires; Rodentia; Sciurognathi; Muroidea; Muridae; Murinae; Mus; Mus",Accession="EDL42014",Organism="Mu…
	NP_001098706[&Created=Fri Sep 21 00:00:00 EDT 2007,Modified=Tue Jul 21 09:55:29 EDT 2015,description="Tr-CYP17","Genetic Code"="Standard",Topology="linear","Common Name"="Fugu rubripes",Taxonomy="Eukaryota; Metazoa; Chordata; Craniata; Vertebrata; Euteleostomi; Actinopterygii; Neopterygii; Teleostei; Neoteleostei; Acanthomorphata; Eupercaria; Tetraodontiformes; Tetradontoidea; Tetraodontidae; Tak…
	NP_001090540[&Created=Wed May 23 00:00:00 EDT 2007,Modified=Tue Jul 21 10:19:50 EDT 2015,description="Xl-CYP17A1","Genetic Code"="Standard",Topology="linear","Common Name"="African clawed frog",Taxonomy="Eukaryota; Metazoa; Chordata; Craniata; Vertebrata; Euteleostomi; Amphibia; Batrachia; Anura; Pipoidea; Pipidae; Xenopodinae; Xenopus; Xenopus",Accession="NP_001090540",Organism="Xenopus laevis",…
	AAI25183[&Created=Wed Oct 04 00:00:00 EDT 2006,Modified=Mon Jul 20 11:43:11 EDT 2015,description="Hs-CYP21A2","Genetic Code"="Standard",Topology="linear","Common Name"="human",Taxonomy="Eukaryota; Metazoa; Chordata; Craniata; Vertebrata; Euteleostomi; Mammalia; Eutheria; Euarchontoglires; Primates; Haplorrhini; Catarrhini; Hominidae; Homo",Accession="AAI25183",Organism="Homo sapiens","Molecule Ty…
	AAI27168[&Created=Tue Nov 07 00:00:00 EST 2006,Modified=Tue Jul 21 09:15:31 EDT 2015,description="Mm-CYP21A1","Genetic Code"="Standard",Topology="linear","Common Name"="house mouse",Taxonomy="Eukaryota; Metazoa; Chordata; Craniata; Vertebrata; Euteleostomi; Mammalia; Eutheria; Euarchontoglires; Glires; Rodentia; Sciurognathi; Muroidea; Muridae; Murinae; Mus; Mus",Accession="AAI27168",Organism="Mu…
	CAD45005[&Created=Thu Jul 31 00:00:00 EDT 2003,Modified=Tue Jul 21 09:54:25 EDT 2015,description="Tr-CYP21A2","Genetic Code"="Standard",Topology="linear","Common Name"="Fugu rubripes",Taxonomy="Eukaryota; Metazoa; Chordata; Craniata; Vertebrata; Euteleostomi; Actinopterygii; Neopterygii; Teleostei; Neoteleostei; Acanthomorphata; Eupercaria; Tetraodontiformes; Tetradontoidea; Tetraodontidae; Takif…
	NP_001087443[&Created=Wed May 23 00:00:00 EDT 2007,Modified=Tue Jul 21 10:18:34 EDT 2015,description="Xl-CYP21A2","Genetic Code"="Standard",Topology="linear","Common Name"="African clawed frog",Taxonomy="Eukaryota; Metazoa; Chordata; Craniata; Vertebrata; Euteleostomi; Amphibia; Batrachia; Anura; Pipoidea; Pipidae; Xenopodinae; Xenopus; Xenopus",Accession="NP_001087443",Organism="Xenopus laevis",…
	XP_002164955[&Created=Wed Jan 21 00:00:00 EST 2009,Modified=Tue Jul 21 09:48:58 EDT 2015,description="Hv-XP_002164955","Genetic Code"="Standard",Topology="linear",Taxonomy="Eukaryota; Metazoa; Cnidaria; Hydrozoa; Hydroidolina; Anthoathecata; Aplanulata; Hydridae; Hydra",Accession="XP_002164955",Organism="Hydra vulgaris","Molecule Type"="AA",GID="449674055"]
	XP_012559953[&Created=Mon Jun 08 00:00:00 EDT 2015,Modified=Tue Jul 21 09:50:41 EDT 2015,description="Hv-XP_012559953","Genetic Code"="Standard",Topology="linear",Taxonomy="Eukaryota; Metazoa; Cnidaria; Hydrozoa; Hydroidolina; Anthoathecata; Aplanulata; Hydridae; Hydra",Accession="XP_012559953",Organism="Hydra vulgaris","Molecule Type"="AA",GID="828215308"]
	XP_002157960[&Created=Wed Jan 21 00:00:00 EST 2009,Modified=Tue Jul 21 09:48:45 EDT 2015,description="Hv-XP_002157960","Genetic Code"="Standard",Topology="linear",Taxonomy="Eukaryota; Metazoa; Cnidaria; Hydrozoa; Hydroidolina; Anthoathecata; Aplanulata; Hydridae; Hydra",Accession="XP_002157960",Organism="Hydra vulgaris","Molecule Type"="AA",GID="449689726"]
	XP_011662460[&Created=Tue Mar 24 00:00:00 EDT 2015,Modified=Tue Jul 21 09:45:01 EDT 2015,description="Sp-CYP2C15","Genetic Code"="Standard",Topology="linear","Common Name"="purple sea urchin",Taxonomy="Eukaryota; Metazoa; Echinodermata; Eleutherozoa; Echinozoa; Echinoidea; Euechinoidea; Echinacea; Echinoida; Strongylocentrotidae; Strongylocentrotus",Accession="XP_011662460",Organism="Strongylocen…
	XP_782543[&Created=Wed Aug 10 00:00:00 EDT 2005,Modified=Tue Jul 21 09:46:24 EDT 2015,description="Sp-CYP2J6","Genetic Code"="Standard",Topology="linear","Common Name"="purple sea urchin",Taxonomy="Eukaryota; Metazoa; Echinodermata; Eleutherozoa; Echinozoa; Echinoidea; Euechinoidea; Echinacea; Echinoida; Strongylocentrotidae; Strongylocentrotus",Accession="XP_782543",Organism="Strongylocentrotus …
	XP_003727710[&Created=Thu Jun 07 00:00:00 EDT 2012,Modified=Tue Jul 21 09:45:39 EDT 2015,description="Sp-CYP2U1","Genetic Code"="Standard",Topology="linear","Common Name"="purple sea urchin",Taxonomy="Eukaryota; Metazoa; Echinodermata; Eleutherozoa; Echinozoa; Echinoidea; Euechinoidea; Echinacea; Echinoida; Strongylocentrotidae; Strongylocentrotus",Accession="XP_003727710",Organism="Strongylocent…
	AAH96253[&Created=Fri May 13 00:00:00 EDT 2005,Modified=Mon Jul 20 11:42:20 EDT 2015,description="Hs-CYP2A6","Genetic Code"="Standard",Topology="linear","Common Name"="human",Taxonomy="Eukaryota; Metazoa; Chordata; Craniata; Vertebrata; Euteleostomi; Mammalia; Eutheria; Euarchontoglires; Primates; Haplorrhini; Catarrhini; Hominidae; Homo",Accession="AAH96253",Organism="Homo sapiens","Molecule Typ…
	AAI17166[&Created=Mon Jun 26 00:00:00 EDT 2006,Modified=Mon Jul 20 11:42:55 EDT 2015,description="Hs-CYP2A7","Genetic Code"="Standard",Topology="linear","Common Name"="human",Taxonomy="Eukaryota; Metazoa; Chordata; Craniata; Vertebrata; Euteleostomi; Mammalia; Eutheria; Euarchontoglires; Primates; Haplorrhini; Catarrhini; Hominidae; Homo",Accession="AAI17166",Organism="Homo sapiens","Molecule Typ…
	AAG35775[&Created=Fri Dec 01 00:00:00 EST 2000,Modified=Tue Jul 21 09:08:46 EDT 2015,description="Hs-CYP2A13","Genetic Code"="Standard",Topology="linear","Common Name"="human",Taxonomy="Eukaryota; Metazoa; Chordata; Craniata; Vertebrata; Euteleostomi; Mammalia; Eutheria; Euarchontoglires; Primates; Haplorrhini; Catarrhini; Hominidae; Homo",Accession="AAG35775",Organism="Homo sapiens","Molecule Ty…
	CP2A4_MOUSE[&Created=Sun Apr 01 00:00:00 EST 1990,Modified=Mon Jul 20 17:36:50 EDT 2015,description="Mm-CYP2A4","Genetic Code"="Standard",Topology="linear","Common Name"="house mouse",Taxonomy="Eukaryota; Metazoa; Chordata; Craniata; Vertebrata; Euteleostomi; Mammalia; Eutheria; Euarchontoglires; Glires; Rodentia; Sciurognathi; Muroidea; Muridae; Murinae; Mus; Mus",Accession="P15392",Organism="Mu…
	CP2A5_MOUSE[&Created=Fri Feb 01 00:00:00 EST 1991,Modified=Mon Jul 20 17:37:02 EDT 2015,description="Mm-CYP2A5","Genetic Code"="Standard",Topology="linear","Common Name"="house mouse",Taxonomy="Eukaryota; Metazoa; Chordata; Craniata; Vertebrata; Euteleostomi; Mammalia; Eutheria; Euarchontoglires; Glires; Rodentia; Sciurognathi; Muroidea; Muridae; Murinae; Mus; Mus",Accession="P20852",Organism="Mu…
	CP2AC_MOUSE[&Created=Tue Dec 15 00:00:00 EST 1998,Modified=Mon Jul 20 17:37:39 EDT 2015,description="Mm-CYP2A12","Genetic Code"="Standard",Topology="linear","Common Name"="house mouse",Taxonomy="Eukaryota; Metazoa; Chordata; Craniata; Vertebrata; Euteleostomi; Mammalia; Eutheria; Euarchontoglires; Glires; Rodentia; Sciurognathi; Muroidea; Muridae; Murinae; Mus; Mus",Accession="P56593",Organism="M…
	NP_001085245[&Created=Wed May 23 00:00:00 EDT 2007,Modified=Tue Jul 21 10:19:21 EDT 2015,description="Xl-CYP2C18","Genetic Code"="Standard",Topology="linear","Common Name"="African clawed frog",Taxonomy="Eukaryota; Metazoa; Chordata; Craniata; Vertebrata; Euteleostomi; Amphibia; Batrachia; Anura; Pipoidea; Pipidae; Xenopodinae; Xenopus; Xenopus",Accession="NP_001085245",Organism="Xenopus laevis",…
	NP_001090537[&Created=Wed May 23 00:00:00 EDT 2007,Modified=Tue Jul 21 10:18:19 EDT 2015,description="Xl-CYP2A6","Genetic Code"="Standard",Topology="linear","Common Name"="African clawed frog",Taxonomy="Eukaryota; Metazoa; Chordata; Craniata; Vertebrata; Euteleostomi; Amphibia; Batrachia; Anura; Pipoidea; Pipidae; Xenopodinae; Xenopus; Xenopus",Accession="NP_001090537",Organism="Xenopus laevis","…
	NP_001087448[&Created=Tue May 22 00:00:00 EDT 2007,Modified=Tue Jul 21 10:21:55 EDT 2015,description="Xl-CYP2A13","Genetic Code"="Standard",Topology="linear","Common Name"="African clawed frog",Taxonomy="Eukaryota; Metazoa; Chordata; Craniata; Vertebrata; Euteleostomi; Amphibia; Batrachia; Anura; Pipoidea; Pipidae; Xenopodinae; Xenopus; Xenopus",Accession="NP_001087448",Organism="Xenopus laevis",…
	NP_001079610[&Created=Tue May 22 00:00:00 EDT 2007,Modified=Tue Jul 21 10:20:56 EDT 2015,description="Xl-CYP2C8","Genetic Code"="Standard",Topology="linear","Common Name"="African clawed frog",Taxonomy="Eukaryota; Metazoa; Chordata; Craniata; Vertebrata; Euteleostomi; Amphibia; Batrachia; Anura; Pipoidea; Pipidae; Xenopodinae; Xenopus; Xenopus",Accession="NP_001079610",Organism="Xenopus laevis","…
	EAW57018[&Created=Mon Dec 18 00:00:00 EST 2006,Modified=Mon Jul 20 15:20:32 EDT 2015,description="Hs-CYP2F1","Genetic Code"="Standard",Topology="linear","Common Name"="human",Taxonomy="Eukaryota; Metazoa; Chordata; Craniata; Vertebrata; Euteleostomi; Mammalia; Eutheria; Euarchontoglires; Primates; Haplorrhini; Catarrhini; Hominidae; Homo",Accession="EAW57018",Organism="Homo sapiens","Molecule Typ…
	CP2F2_MOUSE[&Created=Tue Feb 01 00:00:00 EST 1994,Modified=Mon Jul 20 17:40:39 EDT 2015,description="Mm-CYP2F2","Genetic Code"="Standard",Topology="linear","Common Name"="house mouse",Taxonomy="Eukaryota; Metazoa; Chordata; Craniata; Vertebrata; Euteleostomi; Mammalia; Eutheria; Euarchontoglires; Glires; Rodentia; Sciurognathi; Muroidea; Muridae; Murinae; Mus; Mus",Accession="P33267",Organism="Mu…
	XP_003968731[&Created=Tue Nov 06 00:00:00 EST 2012,Modified=Tue Jul 21 09:55:41 EDT 2015,description="Tr-CYP2A5","Genetic Code"="Standard",Topology="linear","Common Name"="Fugu rubripes",Taxonomy="Eukaryota; Metazoa; Chordata; Craniata; Vertebrata; Euteleostomi; Actinopterygii; Neopterygii; Teleostei; Neoteleostei; Acanthomorphata; Eupercaria; Tetraodontiformes; Tetradontoidea; Tetraodontidae; Ta…
	XP_003968732[&Created=Tue Nov 06 00:00:00 EST 2012,Modified=Tue Jul 21 09:54:08 EDT 2015,description="Tr-CYP2F3","Genetic Code"="Standard",Topology="linear","Common Name"="Fugu rubripes",Taxonomy="Eukaryota; Metazoa; Chordata; Craniata; Vertebrata; Euteleostomi; Actinopterygii; Neopterygii; Teleostei; Neoteleostei; Acanthomorphata; Eupercaria; Tetraodontiformes; Tetradontoidea; Tetraodontidae; Ta…
	CP2B9_MOUSE[&Created=Sun Oct 01 00:00:00 EDT 1989,Modified=Mon Jul 20 17:37:52 EDT 2015,description="Mm-CYP2B9","Genetic Code"="Standard",Topology="linear","Common Name"="house mouse",Taxonomy="Eukaryota; Metazoa; Chordata; Craniata; Vertebrata; Euteleostomi; Mammalia; Eutheria; Euarchontoglires; Glires; Rodentia; Sciurognathi; Muroidea; Muridae; Murinae; Mus; Mus",Accession="P12790",Organism="Mu…
	CP2BA_MOUSE[&Created=Sun Oct 01 00:00:00 EDT 1989,Modified=Mon Jul 20 17:38:05 EDT 2015,description="Mm-CYP2B10","Genetic Code"="Standard",Topology="linear","Common Name"="house mouse",Taxonomy="Eukaryota; Metazoa; Chordata; Craniata; Vertebrata; Euteleostomi; Mammalia; Eutheria; Euarchontoglires; Glires; Rodentia; Sciurognathi; Muroidea; Muridae; Murinae; Mus; Mus",Accession="P12791",Organism="M…
	CP2BJ_MOUSE[&Created=Tue Dec 15 00:00:00 EST 1998,Modified=Mon Jul 20 17:38:15 EDT 2015,description="Mm-CYP2B19","Genetic Code"="Standard",Topology="linear","Common Name"="house mouse",Taxonomy="Eukaryota; Metazoa; Chordata; Craniata; Vertebrata; Euteleostomi; Mammalia; Eutheria; Euarchontoglires; Glires; Rodentia; Sciurognathi; Muroidea; Muridae; Murinae; Mus; Mus",Accession="O55071",Organism="M…
	AAH67430[&Created=Fri Mar 26 00:00:00 EST 2004,Modified=Mon Jul 20 11:40:56 EDT 2015,description="Hs-CYP2B6","Genetic Code"="Standard",Topology="linear","Common Name"="human",Taxonomy="Eukaryota; Metazoa; Chordata; Craniata; Vertebrata; Euteleostomi; Mammalia; Eutheria; Euarchontoglires; Primates; Haplorrhini; Catarrhini; Hominidae; Homo",Accession="AAH67430",Organism="Homo sapiens","Molecule Typ…
	AAH33691[&"Genetic Code"="Standard",Topology="linear","Molecule Type"="AA",GID="21707058",Notes="AAH33691",Created=Mon Jul 08 00:00:00 EDT 2002,Modified=Mon Jul 20 11:39:36 EDT 2015,description="Hs-CYP2S1","Common Name"="human",Taxonomy="Eukaryota; Metazoa; Chordata; Craniata; Vertebrata; Euteleostomi; Mammalia; Eutheria; Euarchontoglires; Primates; Haplorrhini; Catarrhini; Hominidae; Homo",Acces…
	CP2S1_MOUSE[&Created=Mon Jun 07 00:00:00 EDT 2004,Modified=Mon Jul 20 17:41:02 EDT 2015,description="Mm-CYP2S1","Genetic Code"="Standard",Topology="linear","Common Name"="house mouse",Taxonomy="Eukaryota; Metazoa; Chordata; Craniata; Vertebrata; Euteleostomi; Mammalia; Eutheria; Euarchontoglires; Glires; Rodentia; Sciurognathi; Muroidea; Muridae; Murinae; Mus; Mus",Accession="Q9DBX6",Organism="Mu…
	AAI25055[&Created=Wed Oct 04 00:00:00 EDT 2006,Modified=Mon Jul 20 11:43:04 EDT 2015,description="Hs-CYP2C9","Genetic Code"="Standard",Topology="linear","Common Name"="human",Taxonomy="Eukaryota; Metazoa; Chordata; Craniata; Vertebrata; Euteleostomi; Mammalia; Eutheria; Euarchontoglires; Primates; Haplorrhini; Catarrhini; Hominidae; Homo",Accession="AAI25055",Organism="Homo sapiens","Molecule Typ…
	AAV41877[&Created=Sat Nov 06 00:00:00 EST 2004,Modified=Mon Jul 20 11:44:03 EDT 2015,description="Hs-CYP2C19","Genetic Code"="Standard",Topology="linear","Common Name"="human",Taxonomy="Eukaryota; Metazoa; Chordata; Craniata; Vertebrata; Euteleostomi; Mammalia; Eutheria; Euarchontoglires; Primates; Haplorrhini; Catarrhini; Hominidae; Homo",Accession="AAV41877",Organism="Homo sapiens","Molecule Ty…
	AAH69666[&Created=Thu Apr 29 00:00:00 EDT 2004,Modified=Mon Jul 20 11:42:01 EDT 2015,description="Hs-CYP2C18","Genetic Code"="Standard",Topology="linear","Common Name"="human",Taxonomy="Eukaryota; Metazoa; Chordata; Craniata; Vertebrata; Euteleostomi; Mammalia; Eutheria; Euarchontoglires; Primates; Haplorrhini; Catarrhini; Hominidae; Homo",Accession="AAH69666",Organism="Homo sapiens","Molecule Ty…
	AAH20596[&"Genetic Code"="Standard",Topology="linear","Molecule Type"="AA",GID="18088282",Notes="AAH20596",Created=Tue Jan 08 00:00:00 EST 2002,Modified=Mon Jul 20 11:38:19 EDT 2015,description="Hs-CYP2C8","Common Name"="human",Taxonomy="Eukaryota; Metazoa; Chordata; Craniata; Vertebrata; Euteleostomi; Mammalia; Eutheria; Euarchontoglires; Primates; Haplorrhini; Catarrhini; Hominidae; Homo",Acces…
	CP255_MOUSE[&Created=Tue Apr 03 00:00:00 EDT 2007,Modified=Mon Jul 20 17:39:35 EDT 2015,description="Mm-CYP2C55","Genetic Code"="Standard",Topology="linear","Common Name"="house mouse",Taxonomy="Eukaryota; Metazoa; Chordata; Craniata; Vertebrata; Euteleostomi; Mammalia; Eutheria; Euarchontoglires; Glires; Rodentia; Sciurognathi; Muroidea; Muridae; Murinae; Mus; Mus",Accession="Q9D816",Organism="M…
	CP238_MOUSE[&Created=Thu Jul 15 00:00:00 EDT 1999,Modified=Mon Jul 20 17:38:37 EDT 2015,description="Mm-CYP2C38","Genetic Code"="Standard",Topology="linear","Common Name"="house mouse",Taxonomy="Eukaryota; Metazoa; Chordata; Craniata; Vertebrata; Euteleostomi; Mammalia; Eutheria; Euarchontoglires; Glires; Rodentia; Sciurognathi; Muroidea; Muridae; Murinae; Mus; Mus",Accession="P56655",Organism="M…
	CP239_MOUSE[&Created=Thu Jul 15 00:00:00 EDT 1999,Modified=Mon Jul 20 17:38:49 EDT 2015,description="Mm-CYP2C39","Genetic Code"="Standard",Topology="linear","Common Name"="house mouse",Taxonomy="Eukaryota; Metazoa; Chordata; Craniata; Vertebrata; Euteleostomi; Mammalia; Eutheria; Euarchontoglires; Glires; Rodentia; Sciurognathi; Muroidea; Muridae; Murinae; Mus; Mus",Accession="P56656",Organism="M…
	CP2CT_MOUSE[&Created=Thu Jul 15 00:00:00 EDT 1999,Modified=Mon Jul 20 17:38:23 EDT 2015,description="Mm-CYP2C29","Genetic Code"="Standard",Topology="linear","Common Name"="house mouse",Taxonomy="Eukaryota; Metazoa; Chordata; Craniata; Vertebrata; Euteleostomi; Mammalia; Eutheria; Euarchontoglires; Glires; Rodentia; Sciurognathi; Muroidea; Muridae; Murinae; Mus; Mus",Accession="Q64458",Organism="M…
	CP237_MOUSE[&Created=Thu Jul 15 00:00:00 EDT 1999,Modified=Mon Jul 20 17:38:31 EDT 2015,description="Mm-CYP2C37","Genetic Code"="Standard",Topology="linear","Common Name"="house mouse",Taxonomy="Eukaryota; Metazoa; Chordata; Craniata; Vertebrata; Euteleostomi; Mammalia; Eutheria; Euarchontoglires; Glires; Rodentia; Sciurognathi; Muroidea; Muridae; Murinae; Mus; Mus",Accession="P56654",Organism="M…
	CY250_MOUSE[&Created=Tue Apr 03 00:00:00 EDT 2007,Modified=Mon Jul 20 17:39:03 EDT 2015,description="Mm-CYP2C50","Genetic Code"="Standard",Topology="linear","Common Name"="house mouse",Taxonomy="Eukaryota; Metazoa; Chordata; Craniata; Vertebrata; Euteleostomi; Mammalia; Eutheria; Euarchontoglires; Glires; Rodentia; Sciurognathi; Muroidea; Muridae; Murinae; Mus; Mus",Accession="Q91X77",Organism="M…
	CP254_MOUSE[&Created=Tue Apr 03 00:00:00 EDT 2007,Modified=Mon Jul 20 17:39:14 EDT 2015,description="Mm-CYP2C54","Genetic Code"="Standard",Topology="linear","Common Name"="house mouse",Taxonomy="Eukaryota; Metazoa; Chordata; Craniata; Vertebrata; Euteleostomi; Mammalia; Eutheria; Euarchontoglires; Glires; Rodentia; Sciurognathi; Muroidea; Muridae; Murinae; Mus; Mus",Accession="Q6XVG2",Organism="M…
	CP240_MOUSE[&Created=Thu Jul 15 00:00:00 EDT 1999,Modified=Mon Jul 20 17:38:56 EDT 2015,description="Mm-CYP2C40","Genetic Code"="Standard",Topology="linear","Common Name"="house mouse",Taxonomy="Eukaryota; Metazoa; Chordata; Craniata; Vertebrata; Euteleostomi; Mammalia; Eutheria; Euarchontoglires; Glires; Rodentia; Sciurognathi; Muroidea; Muridae; Murinae; Mus; Mus",Accession="P56657",Organism="M…
	CP270_MOUSE[&Created=Tue Dec 06 00:00:00 EST 2005,Modified=Mon Jul 20 17:39:46 EDT 2015,description="Mm-CYP2C70","Genetic Code"="Standard",Topology="linear","Common Name"="house mouse",Taxonomy="Eukaryota; Metazoa; Chordata; Craniata; Vertebrata; Euteleostomi; Mammalia; Eutheria; Euarchontoglires; Glires; Rodentia; Sciurognathi; Muroidea; Muridae; Murinae; Mus; Mus",Accession="Q91W64",Organism="M…
	AAH67435[&Created=Fri Mar 26 00:00:00 EST 2004,Modified=Mon Jul 20 11:41:22 EDT 2015,description="Hs-CYP2E1","Genetic Code"="Standard",Topology="linear","Common Name"="human",Taxonomy="Eukaryota; Metazoa; Chordata; Craniata; Vertebrata; Euteleostomi; Mammalia; Eutheria; Euarchontoglires; Primates; Haplorrhini; Catarrhini; Hominidae; Homo",Accession="AAH67435",Organism="Homo sapiens","Molecule Typ…
	CP2E1_MOUSE[&Created=Tue Feb 01 00:00:00 EST 1994,Modified=Mon Jul 20 17:40:33 EDT 2015,description="Mm-CYP2E1","Genetic Code"="Standard",Topology="linear","Common Name"="house mouse",Taxonomy="Eukaryota; Metazoa; Chordata; Craniata; Vertebrata; Euteleostomi; Mammalia; Eutheria; Euarchontoglires; Glires; Rodentia; Sciurognathi; Muroidea; Muridae; Murinae; Mus; Mus",Accession="Q05421",Organism="Mu…
	AAH25761[&"Genetic Code"="Standard",Topology="linear","Molecule Type"="AA",GID="68086539",Notes="AAH25761",Created=Mon Mar 11 00:00:00 EST 2002,Modified=Mon Jul 20 11:38:50 EDT 2015,description="Hs-CYP2W1","Common Name"="human",Taxonomy="Eukaryota; Metazoa; Chordata; Craniata; Vertebrata; Euteleostomi; Mammalia; Eutheria; Euarchontoglires; Primates; Haplorrhini; Catarrhini; Hominidae; Homo",Acces…
	CP2W1_MOUSE[&Created=Wed Feb 04 00:00:00 EST 2015,Modified=Mon Jul 20 17:41:15 EDT 2015,description="Mm-CYP2W1","Genetic Code"="Standard",Topology="linear","Common Name"="house mouse",Taxonomy="Eukaryota; Metazoa; Chordata; Craniata; Vertebrata; Euteleostomi; Mammalia; Eutheria; Euarchontoglires; Glires; Rodentia; Sciurognathi; Muroidea; Muridae; Murinae; Mus; Mus",Accession="E9Q816",Organism="Mu…
	XP_003964695[&Created=Tue Nov 06 00:00:00 EST 2012,Modified=Tue Jul 21 09:51:48 EDT 2015,description="Tr-CYP2K1","Genetic Code"="Standard",Topology="linear","Common Name"="Fugu rubripes",Taxonomy="Eukaryota; Metazoa; Chordata; Craniata; Vertebrata; Euteleostomi; Actinopterygii; Neopterygii; Teleostei; Neoteleostei; Acanthomorphata; Eupercaria; Tetraodontiformes; Tetradontoidea; Tetraodontidae; Ta…
	XP_011618989[&Created=Mon Mar 16 00:00:00 EDT 2015,Modified=Tue Jul 21 09:55:36 EDT 2015,description="Tr-CYP2K4","Genetic Code"="Standard",Topology="linear","Common Name"="Fugu rubripes",Taxonomy="Eukaryota; Metazoa; Chordata; Craniata; Vertebrata; Euteleostomi; Actinopterygii; Neopterygii; Teleostei; Neoteleostei; Acanthomorphata; Eupercaria; Tetraodontiformes; Tetradontoidea; Tetraodontidae; Ta…
	NP_001088099[&Created=Wed May 23 00:00:00 EDT 2007,Modified=Tue Jul 21 10:21:21 EDT 2015,description="Xl-CYP2B6","Genetic Code"="Standard",Topology="linear","Common Name"="African clawed frog",Taxonomy="Eukaryota; Metazoa; Chordata; Craniata; Vertebrata; Euteleostomi; Amphibia; Batrachia; Anura; Pipoidea; Pipidae; Xenopodinae; Xenopus; Xenopus",Accession="NP_001088099",Organism="Xenopus laevis","…
	NP_001083455[&Created=Wed May 23 00:00:00 EDT 2007,Modified=Tue Jul 21 10:21:16 EDT 2015,description="Xl-CYP2F1","Genetic Code"="Standard",Topology="linear","Common Name"="African clawed frog",Taxonomy="Eukaryota; Metazoa; Chordata; Craniata; Vertebrata; Euteleostomi; Amphibia; Batrachia; Anura; Pipoidea; Pipidae; Xenopodinae; Xenopus; Xenopus",Accession="NP_001083455",Organism="Xenopus laevis","…
	NP_001085210[&Created=Wed May 23 00:00:00 EDT 2007,Modified=Tue Jul 21 10:19:14 EDT 2015,description="Xl-CYP2E1","Genetic Code"="Standard",Topology="linear","Common Name"="African clawed frog",Taxonomy="Eukaryota; Metazoa; Chordata; Craniata; Vertebrata; Euteleostomi; Amphibia; Batrachia; Anura; Pipoidea; Pipidae; Xenopodinae; Xenopus; Xenopus",Accession="NP_001085210",Organism="Xenopus laevis","…
	CP2DA_MOUSE[&Created=Sun Mar 01 00:00:00 EST 1992,Modified=Mon Jul 20 17:40:04 EDT 2015,description="Mm-CYP2D10","Genetic Code"="Standard",Topology="linear","Common Name"="house mouse",Taxonomy="Eukaryota; Metazoa; Chordata; Craniata; Vertebrata; Euteleostomi; Mammalia; Eutheria; Euarchontoglires; Glires; Rodentia; Sciurognathi; Muroidea; Muridae; Murinae; Mus; Mus",Accession="P24456",Organism="M…
	CP2DB_MOUSE[&Created=Sun Mar 01 00:00:00 EST 1992,Modified=Mon Jul 20 17:40:18 EDT 2015,description="Mm-CYP2D11","Genetic Code"="Standard",Topology="linear","Common Name"="house mouse",Taxonomy="Eukaryota; Metazoa; Chordata; Craniata; Vertebrata; Euteleostomi; Mammalia; Eutheria; Euarchontoglires; Glires; Rodentia; Sciurognathi; Muroidea; Muridae; Murinae; Mus; Mus",Accession="P24457",Organism="M…
	CP2D9_MOUSE[&Created=Sun Oct 01 00:00:00 EDT 1989,Modified=Mon Jul 20 17:39:56 EDT 2015,description="Mm-CYP2D9","Genetic Code"="Standard",Topology="linear","Common Name"="house mouse",Taxonomy="Eukaryota; Metazoa; Chordata; Craniata; Vertebrata; Euteleostomi; Mammalia; Eutheria; Euarchontoglires; Glires; Rodentia; Sciurognathi; Muroidea; Muridae; Murinae; Mus; Mus",Accession="P11714",Organism="Mu…
	CP2DQ_MOUSE[&Created=Tue Dec 06 00:00:00 EST 2005,Modified=Mon Jul 20 17:40:27 EDT 2015,description="Mm-CYP2D26","Genetic Code"="Standard",Topology="linear","Common Name"="house mouse",Taxonomy="Eukaryota; Metazoa; Chordata; Craniata; Vertebrata; Euteleostomi; Mammalia; Eutheria; Euarchontoglires; Glires; Rodentia; Sciurognathi; Muroidea; Muridae; Murinae; Mus; Mus",Accession="Q8CIM7",Organism="M…
	AAH75024[&Created=Wed Aug 04 00:00:00 EDT 2004,Modified=Mon Jul 20 11:42:09 EDT 2015,description="Hs-CYP2D6","Genetic Code"="Standard",Topology="linear","Common Name"="human",Taxonomy="Eukaryota; Metazoa; Chordata; Craniata; Vertebrata; Euteleostomi; Mammalia; Eutheria; Euarchontoglires; Primates; Haplorrhini; Catarrhini; Hominidae; Homo",Accession="AAH75024",Organism="Homo sapiens","Molecule Typ…
	NP_001087043[&Created=Wed May 23 00:00:00 EDT 2007,Modified=Tue Jul 21 10:21:43 EDT 2015,description="Xl-CYP2D6","Genetic Code"="Standard",Topology="linear","Common Name"="African clawed frog",Taxonomy="Eukaryota; Metazoa; Chordata; Craniata; Vertebrata; Euteleostomi; Amphibia; Batrachia; Anura; Pipoidea; Pipidae; Xenopodinae; Xenopus; Xenopus",Accession="NP_001087043",Organism="Xenopus laevis","…
	AAH32594[&"Genetic Code"="Standard",Topology="linear","Molecule Type"="AA",GID="21595667",Notes="AAH32594",Created=Wed Jun 26 00:00:00 EDT 2002,Modified=Mon Jul 20 11:39:15 EDT 2015,description="Hs-CYP2J2","Common Name"="human",Taxonomy="Eukaryota; Metazoa; Chordata; Craniata; Vertebrata; Euteleostomi; Mammalia; Eutheria; Euarchontoglires; Primates; Haplorrhini; Catarrhini; Hominidae; Homo",Acces…
	CP2J6_MOUSE[&Created=Tue Dec 15 00:00:00 EST 1998,Modified=Mon Jul 20 17:40:55 EDT 2015,description="Mm-CYP2J6","Genetic Code"="Standard",Topology="linear","Common Name"="house mouse",Taxonomy="Eukaryota; Metazoa; Chordata; Craniata; Vertebrata; Euteleostomi; Mammalia; Eutheria; Euarchontoglires; Glires; Rodentia; Sciurognathi; Muroidea; Muridae; Murinae; Mus; Mus",Accession="O54750",Organism="Mu…
	CP2J5_MOUSE[&Created=Tue Dec 15 00:00:00 EST 1998,Modified=Mon Jul 20 17:40:45 EDT 2015,description="Mm-CYP2J5","Genetic Code"="Standard",Topology="linear","Common Name"="house mouse",Taxonomy="Eukaryota; Metazoa; Chordata; Craniata; Vertebrata; Euteleostomi; Mammalia; Eutheria; Euarchontoglires; Glires; Rodentia; Sciurognathi; Muroidea; Muridae; Murinae; Mus; Mus",Accession="O54749",Organism="Mu…
	XP_003974073[&Created=Tue Nov 06 00:00:00 EST 2012,Modified=Tue Jul 21 09:54:14 EDT 2015,description="Tr-CYP2J1","Genetic Code"="Standard",Topology="linear","Common Name"="Fugu rubripes",Taxonomy="Eukaryota; Metazoa; Chordata; Craniata; Vertebrata; Euteleostomi; Actinopterygii; Neopterygii; Teleostei; Neoteleostei; Acanthomorphata; Eupercaria; Tetraodontiformes; Tetradontoidea; Tetraodontidae; Ta…
	XP_003974028[&Created=Tue Nov 06 00:00:00 EST 2012,Modified=Tue Jul 21 09:55:12 EDT 2015,description="Tr-CYP2J6","Genetic Code"="Standard",Topology="linear","Common Name"="Fugu rubripes",Taxonomy="Eukaryota; Metazoa; Chordata; Craniata; Vertebrata; Euteleostomi; Actinopterygii; Neopterygii; Teleostei; Neoteleostei; Acanthomorphata; Eupercaria; Tetraodontiformes; Tetradontoidea; Tetraodontidae; Ta…
	NP_001121304[&Created=Sat May 31 00:00:00 EDT 2008,Modified=Tue Jul 21 10:19:58 EDT 2015,description="Xl-CYP2J2","Genetic Code"="Standard",Topology="linear","Common Name"="African clawed frog",Taxonomy="Eukaryota; Metazoa; Chordata; Craniata; Vertebrata; Euteleostomi; Amphibia; Batrachia; Anura; Pipoidea; Pipidae; Xenopodinae; Xenopus; Xenopus",Accession="NP_001121304",Organism="Xenopus laevis","…
	XP_003977781[&Created=Tue Nov 06 00:00:00 EST 2012,Modified=Tue Jul 21 09:54:53 EDT 2015,description="Tr-CYP2F2","Genetic Code"="Standard",Topology="linear","Common Name"="Fugu rubripes",Taxonomy="Eukaryota; Metazoa; Chordata; Craniata; Vertebrata; Euteleostomi; Actinopterygii; Neopterygii; Teleostei; Neoteleostei; Acanthomorphata; Eupercaria; Tetraodontiformes; Tetradontoidea; Tetraodontidae; Ta…
	AAI04908[&Created=Thu Jan 19 00:00:00 EST 2006,Modified=Mon Jul 20 11:42:34 EDT 2015,description="Hs-CYP2R1","Genetic Code"="Standard",Topology="linear","Common Name"="human",Taxonomy="Eukaryota; Metazoa; Chordata; Craniata; Vertebrata; Euteleostomi; Mammalia; Eutheria; Euarchontoglires; Primates; Haplorrhini; Catarrhini; Hominidae; Homo",Accession="AAI04908",Organism="Homo sapiens","Molecule Typ…
	AAQ23115[&Created=Sun Aug 17 00:00:00 EDT 2003,Modified=Tue Jul 21 09:40:17 EDT 2015,description="Mm-CYP2R1","Genetic Code"="Standard",Topology="linear","Common Name"="house mouse",Taxonomy="Eukaryota; Metazoa; Chordata; Craniata; Vertebrata; Euteleostomi; Mammalia; Eutheria; Euarchontoglires; Glires; Rodentia; Sciurognathi; Muroidea; Muridae; Murinae; Mus; Mus",Accession="AAQ23115",Organism="Mus…
	AAI36484[&Created=Mon May 12 00:00:00 EDT 2008,Modified=Mon Jul 20 11:43:23 EDT 2015,description="Hs-CYP2U1","Genetic Code"="Standard",Topology="linear","Common Name"="human",Taxonomy="Eukaryota; Metazoa; Chordata; Craniata; Vertebrata; Euteleostomi; Mammalia; Eutheria; Euarchontoglires; Primates; Haplorrhini; Catarrhini; Hominidae; Homo",Accession="AAI36484",Organism="Homo sapiens","Molecule Typ…
	CP2U1_MOUSE[&Created=Tue Jun 26 00:00:00 EDT 2007,Modified=Mon Jul 20 17:41:09 EDT 2015,description="Mm-CYP2U1","Genetic Code"="Standard",Topology="linear","Common Name"="house mouse",Taxonomy="Eukaryota; Metazoa; Chordata; Craniata; Vertebrata; Euteleostomi; Mammalia; Eutheria; Euarchontoglires; Glires; Rodentia; Sciurognathi; Muroidea; Muridae; Murinae; Mus; Mus",Accession="Q9CX98",Organism="Mu…
	XP_011611202[&Created=Mon Mar 16 00:00:00 EDT 2015,Modified=Tue Jul 21 09:56:08 EDT 2015,description="Tr-CYP2U1","Genetic Code"="Standard",Topology="linear","Common Name"="Fugu rubripes",Taxonomy="Eukaryota; Metazoa; Chordata; Craniata; Vertebrata; Euteleostomi; Actinopterygii; Neopterygii; Teleostei; Neoteleostei; Acanthomorphata; Eupercaria; Tetraodontiformes; Tetradontoidea; Tetraodontidae; Ta…
	AAH35959[&Created=Mon Sep 23 00:00:00 EDT 2002,Modified=Mon Jul 20 11:40:03 EDT 2015,description="Hs-CYP19A1","Genetic Code"="Standard",Topology="linear","Common Name"="human",Taxonomy="Eukaryota; Metazoa; Chordata; Craniata; Vertebrata; Euteleostomi; Mammalia; Eutheria; Euarchontoglires; Primates; Haplorrhini; Catarrhini; Hominidae; Homo",Accession="AAH35959",Organism="Homo sapiens","Molecule Ty…
	AAI03671[&Created=Mon Aug 29 00:00:00 EDT 2005,Modified=Tue Jul 21 09:15:14 EDT 2015,description="Mm-CYP19A1","Genetic Code"="Standard",Topology="linear","Common Name"="house mouse",Taxonomy="Eukaryota; Metazoa; Chordata; Craniata; Vertebrata; Euteleostomi; Mammalia; Eutheria; Euarchontoglires; Glires; Rodentia; Sciurognathi; Muroidea; Muridae; Murinae; Mus; Mus",Accession="AAI03671",Organism="Mu…
	NP_001079122[&Created=Wed May 23 00:00:00 EDT 2007,Modified=Tue Jul 21 10:21:05 EDT 2015,description="Xl-CYP19A1","Genetic Code"="Standard",Topology="linear","Common Name"="African clawed frog",Taxonomy="Eukaryota; Metazoa; Chordata; Craniata; Vertebrata; Euteleostomi; Amphibia; Batrachia; Anura; Pipoidea; Pipidae; Xenopodinae; Xenopus; Xenopus",Accession="NP_001079122",Organism="Xenopus laevis",…
	XP_011608039[&Created=Mon Mar 16 00:00:00 EDT 2015,Modified=Tue Jul 21 09:56:45 EDT 2015,description="Tr-CYP19A1","Genetic Code"="Standard",Topology="linear","Common Name"="Fugu rubripes",Taxonomy="Eukaryota; Metazoa; Chordata; Craniata; Vertebrata; Euteleostomi; Actinopterygii; Neopterygii; Teleostei; Neoteleostei; Acanthomorphata; Eupercaria; Tetraodontiformes; Tetradontoidea; Tetraodontidae; T…
	AAH20616[&"Genetic Code"="Standard",Topology="linear","Molecule Type"="AA",GID="18088308",Notes="AAH20616",Created=Tue Jan 08 00:00:00 EST 2002,Modified=Mon Jul 20 11:38:26 EDT 2015,description="Hs-CYP20A1","Common Name"="human",Taxonomy="Eukaryota; Metazoa; Chordata; Craniata; Vertebrata; Euteleostomi; Mammalia; Eutheria; Euarchontoglires; Primates; Haplorrhini; Catarrhini; Hominidae; Homo",Acce…
	EDL00146[&Created=Thu Jun 07 00:00:00 EDT 2007,Modified=Tue Jul 21 09:15:25 EDT 2015,description="Mm-CYP20A1","Genetic Code"="Standard",Topology="linear","Common Name"="house mouse",Taxonomy="Eukaryota; Metazoa; Chordata; Craniata; Vertebrata; Euteleostomi; Mammalia; Eutheria; Euarchontoglires; Glires; Rodentia; Sciurognathi; Muroidea; Muridae; Murinae; Mus; Mus",Accession="EDL00146",Organism="Mu…
	NP_001079548[&Created=Wed May 23 00:00:00 EDT 2007,Modified=Tue Jul 21 10:18:25 EDT 2015,description="Xl-CYP20A1","Genetic Code"="Standard",Topology="linear","Common Name"="African clawed frog",Taxonomy="Eukaryota; Metazoa; Chordata; Craniata; Vertebrata; Euteleostomi; Amphibia; Batrachia; Anura; Pipoidea; Pipidae; Xenopodinae; Xenopus; Xenopus",Accession="NP_001079548",Organism="Xenopus laevis",…
	XP_002166901[&Created=Wed Jan 21 00:00:00 EST 2009,Modified=Tue Jul 21 09:48:14 EDT 2015,description="Hv-CYP20A1","Genetic Code"="Standard",Topology="linear",Taxonomy="Eukaryota; Metazoa; Cnidaria; Hydrozoa; Hydroidolina; Anthoathecata; Aplanulata; Hydridae; Hydra",Accession="XP_002166901",Organism="Hydra vulgaris","Molecule Type"="AA",GID="449662656"]
	XP_792896[&Created=Wed Aug 10 00:00:00 EDT 2005,Modified=Tue Jul 21 09:46:18 EDT 2015,description="Sp-CYP20A1","Genetic Code"="Standard",Topology="linear","Common Name"="purple sea urchin",Taxonomy="Eukaryota; Metazoa; Echinodermata; Eleutherozoa; Echinozoa; Echinoidea; Euechinoidea; Echinacea; Echinoida; Strongylocentrotidae; Strongylocentrotus",Accession="XP_792896",Organism="Strongylocentrotus…
	ADY46187[&Created=Sat Mar 05 00:00:00 EST 2011,Modified=Mon Jul 20 17:29:09 EDT 2015,description="As-ADY46187","Genetic Code"="Standard",Topology="linear","Common Name"="pig roundworm",Taxonomy="Eukaryota; Metazoa; Ecdysozoa; Nematoda; Chromadorea; Ascaridida; Ascaridoidea; Ascarididae; Ascaris",Accession="ADY46187",Organism="Ascaris suum","Molecule Type"="AA",GID="324515391"]
	ERG82325[&Created=Mon Sep 09 00:00:00 EDT 2013,Modified=Thu Jul 23 15:08:16 EDT 2015,description="As-ERG82325","Genetic Code"="Standard",Topology="linear","Common Name"="pig roundworm",Taxonomy="Eukaryota; Metazoa; Ecdysozoa; Nematoda; Chromadorea; Ascaridida; Ascaridoidea; Ascarididae; Ascaris",Accession="ERG82325",Organism="Ascaris suum","Molecule Type"="AA",GID="541043303"]
	CAP37573[&Created=Tue Jan 10 00:00:00 EST 2012,Modified=Mon Jul 20 17:09:23 EDT 2015,description="Cb-CYP-32A1","Genetic Code"="Standard",Topology="linear",Taxonomy="Eukaryota; Metazoa; Ecdysozoa; Nematoda; Chromadorea; Rhabditida; Rhabditoidea; Rhabditidae; Peloderinae; Caenorhabditis",Accession="CAP37573",Organism="Caenorhabditis briggsae","Molecule Type"="AA",GID="309356215"]
	CCD65767[&Created=Mon Oct 10 00:00:00 EDT 2011,Modified=Mon Jul 20 15:28:55 EDT 2015,description="Ce-CYP-32A1","Genetic Code"="Standard",Topology="linear",Taxonomy="Eukaryota; Metazoa; Ecdysozoa; Nematoda; Chromadorea; Rhabditida; Rhabditoidea; Rhabditidae; Peloderinae; Caenorhabditis",Accession="CCD65767",Organism="Caenorhabditis elegans","Molecule Type"="AA",GID="351058325"]
	KKA72275[&Created=Fri Apr 03 00:00:00 EDT 2015,Modified=Tue Jul 21 10:17:17 EDT 2015,description="Pp-KKA72275","Genetic Code"="Standard",Topology="linear",Taxonomy="Eukaryota; Metazoa; Ecdysozoa; Nematoda; Chromadorea; Diplogasterida; Neodiplogasteridae; Pristionchus",Accession="KKA72275",Organism="Pristionchus pacificus","Molecule Type"="AA",GID="802709922"]
	KKA75017[&Created=Fri Apr 03 00:00:00 EDT 2015,Modified=Tue Jul 21 10:15:12 EDT 2015,description="Pp-KKA75017","Genetic Code"="Standard",Topology="linear",Taxonomy="Eukaryota; Metazoa; Ecdysozoa; Nematoda; Chromadorea; Diplogasterida; Neodiplogasteridae; Pristionchus",Accession="KKA75017",Organism="Pristionchus pacificus","Molecule Type"="AA",GID="802744827"]
	KKA66725[&Created=Fri Apr 03 00:00:00 EDT 2015,Modified=Tue Jul 21 10:12:55 EDT 2015,description="Pp-KKA66725","Genetic Code"="Standard",Topology="linear",Taxonomy="Eukaryota; Metazoa; Ecdysozoa; Nematoda; Chromadorea; Diplogasterida; Neodiplogasteridae; Pristionchus",Accession="KKA66725",Organism="Pristionchus pacificus","Molecule Type"="AA",GID="802669643"]
	CAP22549[&Created=Tue Jan 10 00:00:00 EST 2012,Modified=Mon Jul 20 17:09:42 EDT 2015,description="Cb-CYP-32B1","Genetic Code"="Standard",Topology="linear",Taxonomy="Eukaryota; Metazoa; Ecdysozoa; Nematoda; Chromadorea; Rhabditida; Rhabditoidea; Rhabditidae; Peloderinae; Caenorhabditis",Accession="CAP22549",Organism="Caenorhabditis briggsae","Molecule Type"="AA",GID="309365822"]
	CCD67436[&Created=Mon Oct 10 00:00:00 EDT 2011,Modified=Mon Jul 20 15:29:02 EDT 2015,description="Ce-CYP-32B1","Genetic Code"="Standard",Topology="linear",Taxonomy="Eukaryota; Metazoa; Ecdysozoa; Nematoda; Chromadorea; Rhabditida; Rhabditoidea; Rhabditidae; Peloderinae; Caenorhabditis",Accession="CCD67436",Organism="Caenorhabditis elegans","Molecule Type"="AA",GID="351059855"]
	CAP37772[&Created=Tue Jan 10 00:00:00 EST 2012,Modified=Mon Jul 20 17:05:30 EDT 2015,description="Cb-CYP-37A1","Genetic Code"="Standard",Topology="linear",Taxonomy="Eukaryota; Metazoa; Ecdysozoa; Nematoda; Chromadorea; Rhabditida; Rhabditoidea; Rhabditidae; Peloderinae; Caenorhabditis",Accession="CAP37772",Organism="Caenorhabditis briggsae","Molecule Type"="AA",GID="309356113"]
	CAB04044[&Created=Wed Nov 06 00:00:00 EST 1996,Modified=Mon Jul 20 15:34:54 EDT 2015,description="Ce-CYP-37A1","Genetic Code"="Standard",Topology="linear",Taxonomy="Eukaryota; Metazoa; Ecdysozoa; Nematoda; Chromadorea; Rhabditida; Rhabditoidea; Rhabditidae; Peloderinae; Caenorhabditis",Accession="CAB04044",Organism="Caenorhabditis elegans","Molecule Type"="AA",GID="34555874"]
	CAP34022[&Created=Tue Jan 10 00:00:00 EST 2012,Modified=Mon Jul 20 17:10:39 EDT 2015,description="Cb-CYP-37B1","Genetic Code"="Standard",Topology="linear",Taxonomy="Eukaryota; Metazoa; Ecdysozoa; Nematoda; Chromadorea; Rhabditida; Rhabditoidea; Rhabditidae; Peloderinae; Caenorhabditis",Accession="CAP34022",Organism="Caenorhabditis briggsae","Molecule Type"="AA",GID="187026830"]
	CAB07604[&Created=Thu Mar 27 00:00:00 EST 1997,Modified=Mon Jul 20 15:34:59 EDT 2015,description="Ce-CYP-37B1","Genetic Code"="Standard",Topology="linear",Taxonomy="Eukaryota; Metazoa; Ecdysozoa; Nematoda; Chromadorea; Rhabditida; Rhabditoidea; Rhabditidae; Peloderinae; Caenorhabditis",Accession="CAB07604",Organism="Caenorhabditis elegans","Molecule Type"="AA",GID="3876517"]
	CEF71381[&Created=Thu Sep 18 00:00:00 EDT 2014,Modified=Mon Jul 20 17:26:01 EDT 2015,description="Sr-CEF71381","Genetic Code"="Standard",Topology="linear",Taxonomy="Eukaryota; Metazoa; Ecdysozoa; Nematoda; Chromadorea; Rhabditida; Panagrolaimoidea; Strongyloididae; Strongyloides",Accession="CEF71381",Organism="Strongyloides ratti","Molecule Type"="AA",GID="685836461"]
	'SSTP contig0000050'[&Created=Fri Jul 17 16:37:13 EDT 2015,Modified=Mon Jul 20 11:48:51 EDT 2015,description="Ss-CYP37B12",Topology="linear","Molecule Type"="AA"]
	CDQ06186[&Created=Mon Jan 06 00:00:00 EST 2014,Modified=Mon Jul 20 17:29:53 EDT 2015,description="Bm-CDQ06186","Genetic Code"="Standard",Topology="linear",Taxonomy="Eukaryota; Metazoa; Ecdysozoa; Nematoda; Chromadorea; Spirurida; Filarioidea; Onchocercidae; Brugia",Accession="CDQ06186",Organism="Brugia malayi","Molecule Type"="AA",GID="671416843"]
	EDP29266[&Created=Tue Oct 23 00:00:00 EDT 2007,Modified=Mon Jul 20 17:30:01 EDT 2015,description="Bm-EDP29266","Genetic Code"="Standard",Topology="linear",Taxonomy="Eukaryota; Metazoa; Ecdysozoa; Nematoda; Chromadorea; Spirurida; Filarioidea; Onchocercidae; Brugia",Accession="EDP29266",Organism="Brugia malayi","Molecule Type"="AA",GID="158590651"]
	XP_001901706[&Created=Thu Mar 20 00:00:00 EDT 2008,Modified=Mon Jul 20 17:30:25 EDT 2015,description="Bm-XP_001901706","Genetic Code"="Standard",Topology="linear",Taxonomy="Eukaryota; Metazoa; Ecdysozoa; Nematoda; Chromadorea; Spirurida; Filarioidea; Onchocercidae; Brugia",Accession="XP_001901706",Organism="Brugia malayi","Molecule Type"="AA",GID="170593909"]
	CAP37364[&Created=Tue Jan 10 00:00:00 EST 2012,Modified=Mon Jul 20 17:11:17 EDT 2015,description="Cb-CYP-42A1","Genetic Code"="Standard",Topology="linear",Taxonomy="Eukaryota; Metazoa; Ecdysozoa; Nematoda; Chromadorea; Rhabditida; Rhabditoidea; Rhabditidae; Peloderinae; Caenorhabditis",Accession="CAP37364",Organism="Caenorhabditis briggsae","Molecule Type"="AA",GID="187023495"]
	CAB60436[&Created=Tue Nov 09 00:00:00 EST 1999,Modified=Mon Jul 20 15:35:06 EDT 2015,description="Ce-CYP-42A1","Genetic Code"="Standard",Topology="linear",Taxonomy="Eukaryota; Metazoa; Ecdysozoa; Nematoda; Chromadorea; Rhabditida; Rhabditoidea; Rhabditidae; Peloderinae; Caenorhabditis",Accession="CAB60436",Organism="Caenorhabditis elegans","Molecule Type"="AA",GID="50470807"]
	CEF69771[&Created=Thu Sep 18 00:00:00 EDT 2014,Modified=Mon Jul 20 17:26:41 EDT 2015,description="Sr-CEF69771","Genetic Code"="Standard",Topology="linear",Taxonomy="Eukaryota; Metazoa; Ecdysozoa; Nematoda; Chromadorea; Rhabditida; Panagrolaimoidea; Strongyloididae; Strongyloides",Accession="CEF69771",Organism="Strongyloides ratti","Molecule Type"="AA",GID="685834850"]
	'SSTP contig0000002'[&Created=Fri Jul 17 16:37:17 EDT 2015,Modified=Mon Jul 20 11:45:10 EDT 2015,description="Ss-CYP42A8",Topology="linear","Molecule Type"="AA"]
	CAB07222[&Created=Sun Mar 09 00:00:00 EST 1997,Modified=Mon Jul 20 15:28:26 EDT 2015,description="Ce-CYP-31A2","Genetic Code"="Standard",Topology="linear",Taxonomy="Eukaryota; Metazoa; Ecdysozoa; Nematoda; Chromadorea; Rhabditida; Rhabditoidea; Rhabditidae; Peloderinae; Caenorhabditis",Accession="CAB07222",Organism="Caenorhabditis elegans","Molecule Type"="AA",GID="54649875"]
	CCD68717[&Created=Mon Oct 10 00:00:00 EDT 2011,Modified=Mon Jul 20 15:28:32 EDT 2015,description="Ce-CYP-31A3","Genetic Code"="Standard",Topology="linear",Taxonomy="Eukaryota; Metazoa; Ecdysozoa; Nematoda; Chromadorea; Rhabditida; Rhabditoidea; Rhabditidae; Peloderinae; Caenorhabditis",Accession="CCD68717",Organism="Caenorhabditis elegans","Molecule Type"="AA",GID="351060969"]
	CAP22863[&Created=Tue Jan 10 00:00:00 EST 2012,Modified=Mon Jul 20 17:10:00 EDT 2015,description="Cb-CYP-31A3","Genetic Code"="Standard",Topology="linear",Taxonomy="Eukaryota; Metazoa; Ecdysozoa; Nematoda; Chromadorea; Rhabditida; Rhabditoidea; Rhabditidae; Peloderinae; Caenorhabditis",Accession="CAP22863",Organism="Caenorhabditis briggsae","Molecule Type"="AA",GID="187037946"]
	CEF69217[&Created=Thu Sep 18 00:00:00 EDT 2014,Modified=Mon Jul 20 17:26:33 EDT 2015,description="Sr-CEF69217","Genetic Code"="Standard",Topology="linear",Taxonomy="Eukaryota; Metazoa; Ecdysozoa; Nematoda; Chromadorea; Rhabditida; Panagrolaimoidea; Strongyloididae; Strongyloides",Accession="CEF69217",Organism="Strongyloides ratti","Molecule Type"="AA",GID="685834296"]
	'SSTP scaffold0000002 1'[&Created=Fri Jul 17 16:37:05 EDT 2015,Modified=Tue Jul 21 10:48:04 EDT 2015,description="Ss-CYP31A11",Topology="linear","Molecule Type"="AA"]
	EFV50316[&Created=Tue Jan 04 00:00:00 EST 2011,Modified=Mon Jul 20 17:32:45 EDT 2015,description="Ts-EFV50316","Genetic Code"="Standard",Topology="linear",Taxonomy="Eukaryota; Metazoa; Ecdysozoa; Nematoda; Enoplea; Dorylaimia; Trichocephalida; Trichinellidae; Trichinella",Accession="EFV50316",Organism="Trichinella spiralis","Molecule Type"="AA",GID="316965627"]
	AAH60857[&Created=Tue Nov 04 00:00:00 EST 2003,Modified=Mon Jul 20 11:40:28 EDT 2015,description="Hs-CYP4V2","Genetic Code"="Standard",Topology="linear","Common Name"="human",Taxonomy="Eukaryota; Metazoa; Chordata; Craniata; Vertebrata; Euteleostomi; Mammalia; Eutheria; Euarchontoglires; Primates; Haplorrhini; Catarrhini; Hominidae; Homo",Accession="AAH60857",Organism="Homo sapiens","Molecule Typ…
	NP_598730[&Created=Mon Mar 18 00:00:00 EST 2002,Modified=Tue Jul 21 09:40:38 EDT 2015,description="Mm-CYP4V3","Genetic Code"="Standard",Topology="linear","Common Name"="house mouse",Taxonomy="Eukaryota; Metazoa; Chordata; Craniata; Vertebrata; Euteleostomi; Mammalia; Eutheria; Euarchontoglires; Glires; Rodentia; Sciurognathi; Muroidea; Muridae; Murinae; Mus; Mus",Accession="NP_598730",Organism="M…
	NP_001086053[&Created=Wed May 23 00:00:00 EDT 2007,Modified=Tue Jul 21 10:19:38 EDT 2015,description="Xl-CYP4V2","Genetic Code"="Standard",Topology="linear","Common Name"="African clawed frog",Taxonomy="Eukaryota; Metazoa; Chordata; Craniata; Vertebrata; Euteleostomi; Amphibia; Batrachia; Anura; Pipoidea; Pipidae; Xenopodinae; Xenopus; Xenopus",Accession="NP_001086053",Organism="Xenopus laevis","…
	NP_001165651[&Created=Sat Feb 06 00:00:00 EST 2010,Modified=Tue Jul 21 10:20:37 EDT 2015,description="Xl-CYP4V4","Genetic Code"="Standard",Topology="linear","Common Name"="African clawed frog",Taxonomy="Eukaryota; Metazoa; Chordata; Craniata; Vertebrata; Euteleostomi; Amphibia; Batrachia; Anura; Pipoidea; Pipidae; Xenopodinae; Xenopus; Xenopus",Accession="NP_001165651",Organism="Xenopus laevis","…
	XP_003972356[&Created=Tue Nov 06 00:00:00 EST 2012,Modified=Tue Jul 21 09:53:51 EDT 2015,description="Tr-CYP4V2","Genetic Code"="Standard",Topology="linear","Common Name"="Fugu rubripes",Taxonomy="Eukaryota; Metazoa; Chordata; Craniata; Vertebrata; Euteleostomi; Actinopterygii; Neopterygii; Teleostei; Neoteleostei; Acanthomorphata; Eupercaria; Tetraodontiformes; Tetradontoidea; Tetraodontidae; Ta…
	CP4C3_DROME[&Created=Fri Dec 01 00:00:00 EST 2000,Modified=Tue Jul 21 10:01:53 EDT 2015,description="Dm-CYP4C3","Genetic Code"="Standard",Topology="linear","Common Name"="fruit fly",Taxonomy="Eukaryota; Metazoa; Ecdysozoa; Arthropoda; Hexapoda; Insecta; Pterygota; Neoptera; Endopterygota; Diptera; Brachycera; Muscomorpha; Ephydroidea; Drosophilidae; Drosophila; Sophophora",Accession="Q9VA27",Orga…
	XP_011674065[&Created=Tue Mar 24 00:00:00 EDT 2015,Modified=Tue Jul 21 09:45:23 EDT 2015,description="Sp-CYP4V2","Genetic Code"="Standard",Topology="linear","Common Name"="purple sea urchin",Taxonomy="Eukaryota; Metazoa; Echinodermata; Eleutherozoa; Echinozoa; Echinoidea; Euechinoidea; Echinacea; Echinoida; Strongylocentrotidae; Strongylocentrotus",Accession="XP_011674065",Organism="Strongylocent…
	XP_012558261[&Created=Mon Jun 08 00:00:00 EDT 2015,Modified=Tue Jul 21 09:50:29 EDT 2015,description="Hv-CYP4V2","Genetic Code"="Standard",Topology="linear",Taxonomy="Eukaryota; Metazoa; Cnidaria; Hydrozoa; Hydroidolina; Anthoathecata; Aplanulata; Hydridae; Hydra",Accession="XP_012558261",Organism="Hydra vulgaris","Molecule Type"="AA",GID="828191885"]
	XP_012555469[&Created=Mon Jun 08 00:00:00 EDT 2015,Modified=Tue Jul 21 09:47:48 EDT 2015,description="Hv-CYP4V2","Genetic Code"="Standard",Topology="linear",Taxonomy="Eukaryota; Metazoa; Cnidaria; Hydrozoa; Hydroidolina; Anthoathecata; Aplanulata; Hydridae; Hydra",Accession="XP_012555469",Organism="Hydra vulgaris","Molecule Type"="AA",GID="828202046"]
	C4AC1_DROME[&Created=Fri Dec 01 00:00:00 EST 2000,Modified=Tue Jul 21 10:04:00 EDT 2015,description="Dm-CYP4AC1","Genetic Code"="Standard",Topology="linear","Common Name"="fruit fly",Taxonomy="Eukaryota; Metazoa; Ecdysozoa; Arthropoda; Hexapoda; Insecta; Pterygota; Neoptera; Endopterygota; Diptera; Brachycera; Muscomorpha; Ephydroidea; Drosophilidae; Drosophila; Sophophora",Accession="Q9VMS9",Org…
	C4AC3_DROME[&Created=Fri Dec 01 00:00:00 EST 2000,Modified=Tue Jul 21 10:03:09 EDT 2015,description="Dm-CYP4AC3","Genetic Code"="Standard",Topology="linear","Common Name"="fruit fly",Taxonomy="Eukaryota; Metazoa; Ecdysozoa; Arthropoda; Hexapoda; Insecta; Pterygota; Neoptera; Endopterygota; Diptera; Brachycera; Muscomorpha; Ephydroidea; Drosophilidae; Drosophila; Sophophora",Accession="Q9VMS7",Org…
	C4AC2_DROME[&Created=Fri Dec 01 00:00:00 EST 2000,Modified=Tue Jul 21 10:03:55 EDT 2015,description="Dm-CYP4AC2","Genetic Code"="Standard",Topology="linear","Common Name"="fruit fly",Taxonomy="Eukaryota; Metazoa; Ecdysozoa; Arthropoda; Hexapoda; Insecta; Pterygota; Neoptera; Endopterygota; Diptera; Brachycera; Muscomorpha; Ephydroidea; Drosophilidae; Drosophila; Sophophora",Accession="Q9VMS8",Org…
	CP4P1_DROME[&Created=Fri Dec 01 00:00:00 EST 2000,Modified=Tue Jul 21 10:00:08 EDT 2015,description="Dm-CYP4P1","Genetic Code"="Standard",Topology="linear","Common Name"="fruit fly",Taxonomy="Eukaryota; Metazoa; Ecdysozoa; Arthropoda; Hexapoda; Insecta; Pterygota; Neoptera; Endopterygota; Diptera; Brachycera; Muscomorpha; Ephydroidea; Drosophilidae; Drosophila; Sophophora",Accession="Q9V558",Orga…
	CP4P3_DROME[&Created=Fri Dec 01 00:00:00 EST 2000,Modified=Tue Jul 21 10:03:22 EDT 2015,description="Dm-CYP4P3","Genetic Code"="Standard",Topology="linear","Common Name"="fruit fly",Taxonomy="Eukaryota; Metazoa; Ecdysozoa; Arthropoda; Hexapoda; Insecta; Pterygota; Neoptera; Endopterygota; Diptera; Brachycera; Muscomorpha; Ephydroidea; Drosophilidae; Drosophila; Sophophora",Accession="Q9V559",Orga…
	CP4D2_DROME[&Created=Tue Dec 15 00:00:00 EST 1998,Modified=Tue Jul 21 10:05:12 EDT 2015,description="Dm-CYP4D2","Genetic Code"="Standard",Topology="linear","Common Name"="fruit fly",Taxonomy="Eukaryota; Metazoa; Ecdysozoa; Arthropoda; Hexapoda; Insecta; Pterygota; Neoptera; Endopterygota; Diptera; Brachycera; Muscomorpha; Ephydroidea; Drosophilidae; Drosophila; Sophophora",Accession="Q27589",Orga…
	CP4D8_DROME[&Created=Fri Dec 01 00:00:00 EST 2000,Modified=Tue Jul 21 10:00:23 EDT 2015,description="Dm-CYP4D8","Genetic Code"="Standard",Topology="linear","Common Name"="fruit fly",Taxonomy="Eukaryota; Metazoa; Ecdysozoa; Arthropoda; Hexapoda; Insecta; Pterygota; Neoptera; Endopterygota; Diptera; Brachycera; Muscomorpha; Ephydroidea; Drosophilidae; Drosophila; Sophophora",Accession="Q9VS79",Orga…
	C4AE1_DROME[&Created=Fri Dec 01 00:00:00 EST 2000,Modified=Tue Jul 21 10:01:38 EDT 2015,description="Dm-CYP4AE1","Genetic Code"="Standard",Topology="linear","Common Name"="fruit fly",Taxonomy="Eukaryota; Metazoa; Ecdysozoa; Arthropoda; Hexapoda; Insecta; Pterygota; Neoptera; Endopterygota; Diptera; Brachycera; Muscomorpha; Ephydroidea; Drosophilidae; Drosophila; Sophophora",Accession="O46054",Org…
	C4D20_DROME[&Created=Fri Dec 01 00:00:00 EST 2000,Modified=Tue Jul 21 10:00:35 EDT 2015,description="Dm-CYP4D20","Genetic Code"="Standard",Topology="linear","Common Name"="fruit fly",Taxonomy="Eukaryota; Metazoa; Ecdysozoa; Arthropoda; Hexapoda; Insecta; Pterygota; Neoptera; Endopterygota; Diptera; Brachycera; Muscomorpha; Ephydroidea; Drosophilidae; Drosophila; Sophophora",Accession="Q9W011",Org…
	C4D21_DROME[&Created=Fri Dec 01 00:00:00 EST 2000,Modified=Tue Jul 21 10:04:05 EDT 2015,description="Dm-CYP4D21","Genetic Code"="Standard",Topology="linear","Common Name"="fruit fly",Taxonomy="Eukaryota; Metazoa; Ecdysozoa; Arthropoda; Hexapoda; Insecta; Pterygota; Neoptera; Endopterygota; Diptera; Brachycera; Muscomorpha; Ephydroidea; Drosophilidae; Drosophila; Sophophora",Accession="Q9VLZ7",Org…
	CP4E2_DROME[&Created=Tue Dec 15 00:00:00 EST 1998,Modified=Tue Jul 21 10:05:53 EDT 2015,description="Dm-CYP4E2","Genetic Code"="Standard",Topology="linear","Common Name"="fruit fly",Taxonomy="Eukaryota; Metazoa; Ecdysozoa; Arthropoda; Hexapoda; Insecta; Pterygota; Neoptera; Endopterygota; Diptera; Brachycera; Muscomorpha; Ephydroidea; Drosophilidae; Drosophila; Sophophora",Accession="Q27606",Orga…
	CP4E3_DROME[&Created=Fri Dec 01 00:00:00 EST 2000,Modified=Tue Jul 21 10:02:27 EDT 2015,description="Dm-CYP4E3","Genetic Code"="Standard",Topology="linear","Common Name"="fruit fly",Taxonomy="Eukaryota; Metazoa; Ecdysozoa; Arthropoda; Hexapoda; Insecta; Pterygota; Neoptera; Endopterygota; Diptera; Brachycera; Muscomorpha; Ephydroidea; Drosophilidae; Drosophila; Sophophora",Accession="Q9VL92",Orga…
	CP4G1_DROME[&Created=Fri Dec 01 00:00:00 EST 2000,Modified=Tue Jul 21 09:59:08 EDT 2015,description="Dm-CYP4G1","Genetic Code"="Standard",Topology="linear","Common Name"="fruit fly",Taxonomy="Eukaryota; Metazoa; Ecdysozoa; Arthropoda; Hexapoda; Insecta; Pterygota; Neoptera; Endopterygota; Diptera; Brachycera; Muscomorpha; Ephydroidea; Drosophilidae; Drosophila; Sophophora",Accession="Q9V3S0",Orga…
	C4G15_DROME[&Created=Fri Dec 01 00:00:00 EST 2000,Modified=Tue Jul 21 10:01:43 EDT 2015,description="Dm-CYP4G15","Genetic Code"="Standard",Topology="linear","Common Name"="fruit fly",Taxonomy="Eukaryota; Metazoa; Ecdysozoa; Arthropoda; Hexapoda; Insecta; Pterygota; Neoptera; Endopterygota; Diptera; Brachycera; Muscomorpha; Ephydroidea; Drosophilidae; Drosophila; Sophophora",Accession="Q9VYY4",Org…
	CP4S3_DROME[&Created=Fri Dec 01 00:00:00 EST 2000,Modified=Tue Jul 21 10:00:56 EDT 2015,description="Dm-CYP4S3","Genetic Code"="Standard",Topology="linear","Common Name"="fruit fly",Taxonomy="Eukaryota; Metazoa; Ecdysozoa; Arthropoda; Hexapoda; Insecta; Pterygota; Neoptera; Endopterygota; Diptera; Brachycera; Muscomorpha; Ephydroidea; Drosophilidae; Drosophila; Sophophora",Accession="Q9VXY0",Orga…
	ADY45110[&Created=Sat Mar 05 00:00:00 EST 2011,Modified=Thu Jul 23 15:08:26 EDT 2015,description="As-ADY45110","Genetic Code"="Standard",Topology="linear","Common Name"="pig roundworm",Taxonomy="Eukaryota; Metazoa; Ecdysozoa; Nematoda; Chromadorea; Ascaridida; Ascaridoidea; Ascarididae; Ascaris",Accession="ADY45110",Organism="Ascaris suum","Molecule Type"="AA",GID="324512329"]
	KKA74100[&Created=Fri Apr 03 00:00:00 EDT 2015,Modified=Tue Jul 21 10:16:43 EDT 2015,description="Pp-KKA74100","Genetic Code"="Standard",Topology="linear",Taxonomy="Eukaryota; Metazoa; Ecdysozoa; Nematoda; Chromadorea; Diplogasterida; Neodiplogasteridae; Pristionchus",Accession="KKA74100",Organism="Pristionchus pacificus","Molecule Type"="AA",GID="802740710"]
	CAP39842[&Created=Tue Jan 10 00:00:00 EST 2012,Modified=Mon Jul 20 17:09:29 EDT 2015,description="Cb-CYP-29A2","Genetic Code"="Standard",Topology="linear",Taxonomy="Eukaryota; Metazoa; Ecdysozoa; Nematoda; Chromadorea; Rhabditida; Rhabditoidea; Rhabditidae; Peloderinae; Caenorhabditis",Accession="CAP39842",Organism="Caenorhabditis briggsae","Molecule Type"="AA",GID="187021260"]
	CAA98548[&Created=Fri Jun 14 00:00:00 EDT 1996,Modified=Mon Jul 20 15:28:08 EDT 2015,description="Ce-CYP-29A2","Genetic Code"="Standard",Topology="linear",Taxonomy="Eukaryota; Metazoa; Ecdysozoa; Nematoda; Chromadorea; Rhabditida; Rhabditoidea; Rhabditidae; Peloderinae; Caenorhabditis",Accession="CAA98548",Organism="Caenorhabditis elegans","Molecule Type"="AA",GID="3879924"]
	CAP33741[&Created=Tue Jan 10 00:00:00 EST 2012,Modified=Mon Jul 20 17:04:42 EDT 2015,description="Cb-CYP-29A3","Genetic Code"="Standard",Topology="linear",Taxonomy="Eukaryota; Metazoa; Ecdysozoa; Nematoda; Chromadorea; Rhabditida; Rhabditoidea; Rhabditidae; Peloderinae; Caenorhabditis",Accession="CAP33741",Organism="Caenorhabditis briggsae","Molecule Type"="AA",GID="309358716"]
	CCD61789[&Created=Mon Oct 10 00:00:00 EDT 2011,Modified=Mon Jul 20 15:28:13 EDT 2015,description="Ce-CYP-29A3","Genetic Code"="Standard",Topology="linear",Taxonomy="Eukaryota; Metazoa; Ecdysozoa; Nematoda; Chromadorea; Rhabditida; Rhabditoidea; Rhabditidae; Peloderinae; Caenorhabditis",Accession="CCD61789",Organism="Caenorhabditis elegans","Molecule Type"="AA",GID="351065806"]
	CAP36604[&Created=Tue Jan 10 00:00:00 EST 2012,Modified=Mon Jul 20 17:11:02 EDT 2015,description="Cb-CYP-29A4","Genetic Code"="Standard",Topology="linear",Taxonomy="Eukaryota; Metazoa; Ecdysozoa; Nematoda; Chromadorea; Rhabditida; Rhabditoidea; Rhabditidae; Peloderinae; Caenorhabditis",Accession="CAP36604",Organism="Caenorhabditis briggsae","Molecule Type"="AA",GID="309357000"]
	CAB11775[&Created=Fri Sep 12 00:00:00 EDT 1997,Modified=Mon Jul 20 15:28:20 EDT 2015,description="Ce-CYP-29A4","Genetic Code"="Standard",Topology="linear",Taxonomy="Eukaryota; Metazoa; Ecdysozoa; Nematoda; Chromadorea; Rhabditida; Rhabditoidea; Rhabditidae; Peloderinae; Caenorhabditis",Accession="CAB11775",Organism="Caenorhabditis elegans","Molecule Type"="AA",GID="198446543"]
	KKA65302[&Created=Fri Apr 03 00:00:00 EDT 2015,Modified=Tue Jul 21 10:16:50 EDT 2015,description="Pp-KKA65302","Genetic Code"="Standard",Topology="linear",Taxonomy="Eukaryota; Metazoa; Ecdysozoa; Nematoda; Chromadorea; Diplogasterida; Neodiplogasteridae; Pristionchus",Accession="KKA65302",Organism="Pristionchus pacificus","Molecule Type"="AA",GID="802666137"]
	KKA79809[&Created=Fri Apr 03 00:00:00 EDT 2015,Modified=Tue Jul 21 10:14:31 EDT 2015,description="Pp-KKA79809","Genetic Code"="Standard",Topology="linear",Taxonomy="Eukaryota; Metazoa; Ecdysozoa; Nematoda; Chromadorea; Diplogasterida; Neodiplogasteridae; Pristionchus",Accession="KKA79809",Organism="Pristionchus pacificus","Molecule Type"="AA",GID="802798230"]
	KKA69231[&Created=Fri Apr 03 00:00:00 EDT 2015,Modified=Tue Jul 21 10:15:34 EDT 2015,description="Pp-KKA69231","Genetic Code"="Standard",Topology="linear",Taxonomy="Eukaryota; Metazoa; Ecdysozoa; Nematoda; Chromadorea; Diplogasterida; Neodiplogasteridae; Pristionchus",Accession="KKA69231",Organism="Pristionchus pacificus","Molecule Type"="AA",GID="802681151"]
	KKA64134[&Created=Fri Apr 03 00:00:00 EDT 2015,Modified=Tue Jul 21 10:13:56 EDT 2015,description="Pp-KKA64134","Genetic Code"="Standard",Topology="linear",Taxonomy="Eukaryota; Metazoa; Ecdysozoa; Nematoda; Chromadorea; Diplogasterida; Neodiplogasteridae; Pristionchus",Accession="KKA64134",Organism="Pristionchus pacificus","Molecule Type"="AA",GID="802660158"]
	KKA76032[&Created=Fri Apr 03 00:00:00 EDT 2015,Modified=Tue Jul 21 10:12:45 EDT 2015,description="Pp-KKA76032","Genetic Code"="Standard",Topology="linear",Taxonomy="Eukaryota; Metazoa; Ecdysozoa; Nematoda; Chromadorea; Diplogasterida; Neodiplogasteridae; Pristionchus",Accession="KKA76032",Organism="Pristionchus pacificus","Molecule Type"="AA",GID="802751554"]
	CEF61074[&Created=Thu Sep 18 00:00:00 EDT 2014,Modified=Mon Jul 20 17:26:17 EDT 2015,description="Sr-CEF61074","Genetic Code"="Standard",Topology="linear",Taxonomy="Eukaryota; Metazoa; Ecdysozoa; Nematoda; Chromadorea; Rhabditida; Panagrolaimoidea; Strongyloididae; Strongyloides",Accession="CEF61074",Organism="Strongyloides ratti","Molecule Type"="AA",GID="685826029"]
	'SSTP scaffold0000002 2'[&Created=Fri Jul 17 16:36:20 EDT 2015,Modified=Tue Jul 21 10:48:04 EDT 2015,description="Ss-CYP29A7",Topology="linear","Molecule Type"="AA"]
	'SSTP contig0000028 1'[&Created=Fri Jul 17 16:36:46 EDT 2015,Modified=Tue Jul 21 10:48:04 EDT 2015,description="Ss-CYP29A15",Topology="linear","Molecule Type"="AA"]
	'SSTP contig0000028 2'[&Created=Fri Jul 17 16:36:53 EDT 2015,Modified=Tue Jul 21 10:48:04 EDT 2015,description="Ss-CYP29A24",Topology="linear","Molecule Type"="AA"]
	'SSTP contig0000028 3'[&Created=Fri Jul 17 16:36:49 EDT 2015,Modified=Tue Jul 21 10:48:04 EDT 2015,description="Ss-CYP29A16",Topology="linear","Molecule Type"="AA"]
	'SSTP contig0000028 4'[&Created=Fri Jul 17 16:36:57 EDT 2015,Modified=Tue Jul 21 10:48:04 EDT 2015,description="Ss-CYP29A25",Topology="linear","Molecule Type"="AA"]
	CEF64982[&Created=Thu Sep 18 00:00:00 EDT 2014,Modified=Mon Jul 20 17:26:48 EDT 2015,description="Sr-CEF64982","Genetic Code"="Standard",Topology="linear",Taxonomy="Eukaryota; Metazoa; Ecdysozoa; Nematoda; Chromadorea; Rhabditida; Panagrolaimoidea; Strongyloididae; Strongyloides",Accession="CEF64982",Organism="Strongyloides ratti","Molecule Type"="AA",GID="685830060"]
	CEF69902[&Created=Thu Sep 18 00:00:00 EDT 2014,Modified=Mon Jul 20 17:26:10 EDT 2015,description="Sr-CEF69902","Genetic Code"="Standard",Topology="linear",Taxonomy="Eukaryota; Metazoa; Ecdysozoa; Nematoda; Chromadorea; Rhabditida; Panagrolaimoidea; Strongyloididae; Strongyloides",Accession="CEF69902",Organism="Strongyloides ratti","Molecule Type"="AA",GID="685834981"]
	'SSTP contig0000038 1'[&Created=Fri Jul 17 16:36:42 EDT 2015,Modified=Tue Jul 21 10:48:04 EDT 2015,description="Ss-CYP29A13",Topology="linear","Molecule Type"="AA"]
	CEF69640[&Created=Thu Sep 18 00:00:00 EDT 2014,Modified=Mon Jul 20 17:26:55 EDT 2015,description="Sr-CEF69640","Genetic Code"="Standard",Topology="linear",Taxonomy="Eukaryota; Metazoa; Ecdysozoa; Nematoda; Chromadorea; Rhabditida; Panagrolaimoidea; Strongyloididae; Strongyloides",Accession="CEF69640",Organism="Strongyloides ratti","Molecule Type"="AA",GID="685834719"]
	'SSTP contig0000095 1'[&Created=Fri Jul 17 16:36:15 EDT 2015,Modified=Tue Jul 21 10:48:04 EDT 2015,description="Ss-CYP29A6",Topology="linear","Molecule Type"="AA"]
	CEF69641[&Created=Thu Sep 18 00:00:00 EDT 2014,Modified=Mon Jul 20 17:26:25 EDT 2015,description="Sr-CEF69641","Genetic Code"="Standard",Topology="linear",Taxonomy="Eukaryota; Metazoa; Ecdysozoa; Nematoda; Chromadorea; Rhabditida; Panagrolaimoidea; Strongyloididae; Strongyloides",Accession="CEF69641",Organism="Strongyloides ratti","Molecule Type"="AA",GID="685834720"]
	'SSTP contig0000095 2'[&Created=Fri Jul 17 16:37:01 EDT 2015,Modified=Tue Jul 21 10:48:04 EDT 2015,description="Ss-CYP29A26",Topology="linear","Molecule Type"="AA"]
	'SSTP contig0000038 2'[&Created=Fri Jul 17 16:36:35 EDT 2015,Modified=Tue Jul 21 10:48:04 EDT 2015,description="Ss-CYP29A10",Topology="linear","Molecule Type"="AA"]
	AAQ56847[&Created=Wed Aug 27 00:00:00 EDT 2003,Modified=Mon Jul 20 11:43:47 EDT 2015,description="Hs-CYP4A11","Genetic Code"="Standard",Topology="linear","Common Name"="human",Taxonomy="Eukaryota; Metazoa; Chordata; Craniata; Vertebrata; Euteleostomi; Mammalia; Eutheria; Euarchontoglires; Primates; Haplorrhini; Catarrhini; Hominidae; Homo",Accession="AAQ56847",Organism="Homo sapiens","Molecule Ty…
	AAI48249[&Created=Sat Sep 15 00:00:00 EDT 2007,Modified=Mon Jul 20 11:43:41 EDT 2015,description="Hs-CYP4A22","Genetic Code"="Standard",Topology="linear","Common Name"="human",Taxonomy="Eukaryota; Metazoa; Chordata; Craniata; Vertebrata; Euteleostomi; Mammalia; Eutheria; Euarchontoglires; Primates; Haplorrhini; Catarrhini; Hominidae; Homo",Accession="AAI48249",Organism="Homo sapiens","Molecule Ty…
	CP4AA_MOUSE[&Created=Tue Dec 06 00:00:00 EST 2005,Modified=Mon Jul 20 17:41:56 EDT 2015,description="Mm-CYP4A10","Genetic Code"="Standard",Topology="linear","Common Name"="house mouse",Taxonomy="Eukaryota; Metazoa; Chordata; Craniata; Vertebrata; Euteleostomi; Mammalia; Eutheria; Euarchontoglires; Glires; Rodentia; Sciurognathi; Muroidea; Muridae; Murinae; Mus; Mus",Accession="O88833",Organism="M…
	CP4CA_MOUSE[&Created=Tue Jan 10 00:00:00 EST 2006,Modified=Mon Jul 20 17:42:04 EDT 2015,description="Mm-CYP4A12","Genetic Code"="Standard",Topology="linear","Common Name"="house mouse",Taxonomy="Eukaryota; Metazoa; Chordata; Craniata; Vertebrata; Euteleostomi; Mammalia; Eutheria; Euarchontoglires; Glires; Rodentia; Sciurognathi; Muroidea; Muridae; Murinae; Mus; Mus",Accession="Q91WL5",Organism="M…
	CP4AE_MOUSE[&Created=Tue Feb 07 00:00:00 EST 2006,Modified=Mon Jul 20 17:42:13 EDT 2015,description="Mm-CYP4A14","Genetic Code"="Standard",Topology="linear","Common Name"="house mouse",Taxonomy="Eukaryota; Metazoa; Chordata; Craniata; Vertebrata; Euteleostomi; Mammalia; Eutheria; Euarchontoglires; Glires; Rodentia; Sciurognathi; Muroidea; Muridae; Murinae; Mus; Mus",Accession="O35728",Organism="M…
	AAH17758[&"Genetic Code"="Standard",Topology="linear","Molecule Type"="AA",GID="17389424",Notes="AAH17758",Created=Thu Dec 06 00:00:00 EST 2001,Modified=Mon Jul 20 11:38:09 EDT 2015,description="Hs-CYP4B1","Common Name"="human",Taxonomy="Eukaryota; Metazoa; Chordata; Craniata; Vertebrata; Euteleostomi; Mammalia; Eutheria; Euarchontoglires; Primates; Haplorrhini; Catarrhini; Hominidae; Homo",Acces…
	NP_031849[&Created=Tue Jan 04 00:00:00 EST 2000,Modified=Tue Jul 21 09:40:24 EDT 2015,description="Mm-CYP4B1","Genetic Code"="Standard",Topology="linear","Common Name"="house mouse",Taxonomy="Eukaryota; Metazoa; Chordata; Craniata; Vertebrata; Euteleostomi; Mammalia; Eutheria; Euarchontoglires; Glires; Rodentia; Sciurognathi; Muroidea; Muridae; Murinae; Mus; Mus",Accession="NP_031849",Organism="M…
	XP_011616493[&Created=Mon Mar 16 00:00:00 EDT 2015,Modified=Tue Jul 21 09:53:59 EDT 2015,description="Tr-CYP4B1","Genetic Code"="Standard",Topology="linear","Common Name"="Fugu rubripes",Taxonomy="Eukaryota; Metazoa; Chordata; Craniata; Vertebrata; Euteleostomi; Actinopterygii; Neopterygii; Teleostei; Neoteleostei; Acanthomorphata; Eupercaria; Tetraodontiformes; Tetradontoidea; Tetraodontidae; Ta…
	NP_001090539[&Created=Wed May 23 00:00:00 EDT 2007,Modified=Tue Jul 21 10:18:30 EDT 2015,description="Xl-CYP4B1","Genetic Code"="Standard",Topology="linear","Common Name"="African clawed frog",Taxonomy="Eukaryota; Metazoa; Chordata; Craniata; Vertebrata; Euteleostomi; Amphibia; Batrachia; Anura; Pipoidea; Pipidae; Xenopodinae; Xenopus; Xenopus",Accession="NP_001090539",Organism="Xenopus laevis","…
	AAH28102[&"Genetic Code"="Standard",Topology="linear","Molecule Type"="AA",GID="20380154",Notes="AAH28102",Created=Wed May 01 00:00:00 EDT 2002,Modified=Mon Jul 20 11:38:57 EDT 2015,description="Hs-CYP4X1","Common Name"="human",Taxonomy="Eukaryota; Metazoa; Chordata; Craniata; Vertebrata; Euteleostomi; Mammalia; Eutheria; Euarchontoglires; Primates; Haplorrhini; Catarrhini; Hominidae; Homo",Acces…
	NP_001003947[&Created=Sun Aug 29 00:00:00 EDT 2004,Modified=Tue Jul 21 09:40:45 EDT 2015,description="Mm-CYP4X1","Genetic Code"="Standard",Topology="linear","Common Name"="house mouse",Taxonomy="Eukaryota; Metazoa; Chordata; Craniata; Vertebrata; Euteleostomi; Mammalia; Eutheria; Euarchontoglires; Glires; Rodentia; Sciurognathi; Muroidea; Muridae; Murinae; Mus; Mus",Accession="NP_001003947",Organ…
	CAI19734[&Created=Fri Dec 24 00:00:00 EST 1999,Modified=Mon Jul 20 15:21:40 EDT 2015,description="Hs-CYP4Z1","Genetic Code"="Standard",Topology="linear","Common Name"="human",Taxonomy="Eukaryota; Metazoa; Chordata; Craniata; Vertebrata; Euteleostomi; Mammalia; Eutheria; Euarchontoglires; Primates; Haplorrhini; Catarrhini; Hominidae; Homo",Accession="CAI19734",Organism="Homo sapiens","Molecule Typ…
	AAH67437[&Created=Fri Mar 26 00:00:00 EST 2004,Modified=Mon Jul 20 11:41:29 EDT 2015,description="Hs-CYP4F2","Genetic Code"="Standard",Topology="linear","Common Name"="human",Taxonomy="Eukaryota; Metazoa; Chordata; Craniata; Vertebrata; Euteleostomi; Mammalia; Eutheria; Euarchontoglires; Primates; Haplorrhini; Catarrhini; Hominidae; Homo",Accession="AAH67437",Organism="Homo sapiens","Molecule Typ…
	AAV40834[&Created=Tue Nov 02 00:00:00 EST 2004,Modified=Mon Jul 20 11:43:54 EDT 2015,description="Hs-CYP4F3","Genetic Code"="Standard",Topology="linear","Common Name"="human",Taxonomy="Eukaryota; Metazoa; Chordata; Craniata; Vertebrata; Euteleostomi; Mammalia; Eutheria; Euarchontoglires; Primates; Haplorrhini; Catarrhini; Hominidae; Homo",Accession="AAV40834",Organism="Homo sapiens","Molecule Typ…
	EAW84513[&Created=Mon Dec 18 00:00:00 EST 2006,Modified=Mon Jul 20 15:21:06 EDT 2015,description="Hs-CYP4F11","Genetic Code"="Standard",Topology="linear","Common Name"="human",Taxonomy="Eukaryota; Metazoa; Chordata; Craniata; Vertebrata; Euteleostomi; Mammalia; Eutheria; Euarchontoglires; Primates; Haplorrhini; Catarrhini; Hominidae; Homo",Accession="EAW84513",Organism="Homo sapiens","Molecule Ty…
	AAH35350[&Created=Fri Sep 20 00:00:00 EDT 2002,Modified=Mon Jul 20 11:39:50 EDT 2015,description="Hs-CYP4F12","Genetic Code"="Standard",Topology="linear","Common Name"="human",Taxonomy="Eukaryota; Metazoa; Chordata; Craniata; Vertebrata; Euteleostomi; Mammalia; Eutheria; Euarchontoglires; Primates; Haplorrhini; Catarrhini; Hominidae; Homo",Accession="AAH35350",Organism="Homo sapiens","Molecule Ty…
	EAW84487[&Created=Mon Dec 18 00:00:00 EST 2006,Modified=Mon Jul 20 15:20:58 EDT 2015,description="Hs-CYP4F8","Genetic Code"="Standard",Topology="linear","Common Name"="human",Taxonomy="Eukaryota; Metazoa; Chordata; Craniata; Vertebrata; Euteleostomi; Mammalia; Eutheria; Euarchontoglires; Primates; Haplorrhini; Catarrhini; Hominidae; Homo",Accession="EAW84487",Organism="Homo sapiens","Molecule Typ…
	CP4FE_MOUSE[&Created=Mon May 10 00:00:00 EDT 2004,Modified=Tue Jul 21 09:39:50 EDT 2015,description="Mm-CYP4F14","Genetic Code"="Standard",Topology="linear","Common Name"="house mouse",Taxonomy="Eukaryota; Metazoa; Chordata; Craniata; Vertebrata; Euteleostomi; Mammalia; Eutheria; Euarchontoglires; Glires; Rodentia; Sciurognathi; Muroidea; Muridae; Murinae; Mus; Mus",Accession="Q9EP75",Organism="M…
	NP_598888[&Created=Wed May 01 00:00:00 EDT 2002,Modified=Tue Jul 21 09:40:52 EDT 2015,description="Mm-CYP4F15","Genetic Code"="Standard",Topology="linear","Common Name"="house mouse",Taxonomy="Eukaryota; Metazoa; Chordata; Craniata; Vertebrata; Euteleostomi; Mammalia; Eutheria; Euarchontoglires; Glires; Rodentia; Sciurognathi; Muroidea; Muridae; Murinae; Mus; Mus",Accession="NP_598888",Organism="…
	NP_077764[&Created=Mon Mar 12 00:00:00 EST 2001,Modified=Tue Jul 21 09:40:11 EDT 2015,description="Mm-CYP4F18","Genetic Code"="Standard",Topology="linear","Common Name"="house mouse",Taxonomy="Eukaryota; Metazoa; Chordata; Craniata; Vertebrata; Euteleostomi; Mammalia; Eutheria; Euarchontoglires; Glires; Rodentia; Sciurognathi; Muroidea; Muridae; Murinae; Mus; Mus",Accession="NP_077764",Organism="…
	NP_077762[&Created=Mon Mar 12 00:00:00 EST 2001,Modified=Tue Jul 21 09:40:58 EDT 2015,description="Mm-CYP4F16","Genetic Code"="Standard",Topology="linear","Common Name"="house mouse",Taxonomy="Eukaryota; Metazoa; Chordata; Craniata; Vertebrata; Euteleostomi; Mammalia; Eutheria; Euarchontoglires; Glires; Rodentia; Sciurognathi; Muroidea; Muridae; Murinae; Mus; Mus",Accession="NP_077762",Organism="…
	NP_001165650[&Created=Sat Feb 06 00:00:00 EST 2010,Modified=Tue Jul 21 10:20:02 EDT 2015,description="Xl-CYP4F2","Genetic Code"="Standard",Topology="linear","Common Name"="African clawed frog",Taxonomy="Eukaryota; Metazoa; Chordata; Craniata; Vertebrata; Euteleostomi; Amphibia; Batrachia; Anura; Pipoidea; Pipidae; Xenopodinae; Xenopus; Xenopus",Accession="NP_001165650",Organism="Xenopus laevis","…
	NP_001091388[&Created=Wed May 23 00:00:00 EDT 2007,Modified=Tue Jul 21 10:18:48 EDT 2015,description="Xl-CYP4F22","Genetic Code"="Standard",Topology="linear","Common Name"="African clawed frog",Taxonomy="Eukaryota; Metazoa; Chordata; Craniata; Vertebrata; Euteleostomi; Amphibia; Batrachia; Anura; Pipoidea; Pipidae; Xenopodinae; Xenopus; Xenopus",Accession="NP_001091388",Organism="Xenopus laevis",…
	AAH69351[&Created=Thu Apr 29 00:00:00 EDT 2004,Modified=Mon Jul 20 11:41:53 EDT 2015,description="Hs-CYP4F22","Genetic Code"="Standard",Topology="linear","Common Name"="human",Taxonomy="Eukaryota; Metazoa; Chordata; Craniata; Vertebrata; Euteleostomi; Mammalia; Eutheria; Euarchontoglires; Primates; Haplorrhini; Catarrhini; Hominidae; Homo",Accession="AAH69351",Organism="Homo sapiens","Molecule Ty…
	AAH22539[&"Genetic Code"="Standard",Topology="linear","Molecule Type"="AA",GID="18490315",Notes="AAH22539",Created=Mon Feb 04 00:00:00 EST 2002,Modified=Mon Jul 20 11:38:34 EDT 2015,description="Hs-CYP46A1","Common Name"="human",Taxonomy="Eukaryota; Metazoa; Chordata; Craniata; Vertebrata; Euteleostomi; Mammalia; Eutheria; Euarchontoglires; Primates; Haplorrhini; Catarrhini; Hominidae; Homo",Acce…
	AAH18307[&Created=Thu Dec 06 00:00:00 EST 2001,Modified=Tue Jul 21 09:11:29 EDT 2015,description="Mm-CYP46A1","Genetic Code"="Standard",Topology="linear","Common Name"="house mouse",Taxonomy="Eukaryota; Metazoa; Chordata; Craniata; Vertebrata; Euteleostomi; Mammalia; Eutheria; Euarchontoglires; Glires; Rodentia; Sciurognathi; Muroidea; Muridae; Murinae; Mus; Mus",Accession="AAH18307",Organism="Mu…
	NP_001079780[&Created=Tue May 22 00:00:00 EDT 2007,Modified=Tue Jul 21 10:18:55 EDT 2015,description="Xl-CYP46A1","Genetic Code"="Standard",Topology="linear","Common Name"="African clawed frog",Taxonomy="Eukaryota; Metazoa; Chordata; Craniata; Vertebrata; Euteleostomi; Amphibia; Batrachia; Anura; Pipoidea; Pipidae; Xenopodinae; Xenopus; Xenopus",Accession="NP_001079780",Organism="Xenopus laevis",…
	XP_012557270[&Created=Mon Jun 08 00:00:00 EDT 2015,Modified=Tue Jul 21 09:47:43 EDT 2015,description="Hv-CYP3A30","Genetic Code"="Standard",Topology="linear",Taxonomy="Eukaryota; Metazoa; Cnidaria; Hydrozoa; Hydroidolina; Anthoathecata; Aplanulata; Hydridae; Hydra",Accession="XP_012557270",Organism="Hydra vulgaris","Molecule Type"="AA",GID="828207412"]
	XP_012557269[&Created=Mon Jun 08 00:00:00 EDT 2015,Modified=Tue Jul 21 09:47:35 EDT 2015,description="Hv-CYP4F5","Genetic Code"="Standard",Topology="linear",Taxonomy="Eukaryota; Metazoa; Cnidaria; Hydrozoa; Hydroidolina; Anthoathecata; Aplanulata; Hydridae; Hydra",Accession="XP_012557269",Organism="Hydra vulgaris","Molecule Type"="AA",GID="828207409"]
	XP_002166438[&Created=Wed Jan 21 00:00:00 EST 2009,Modified=Tue Jul 21 09:48:01 EDT 2015,description="Hv-CYP4C1","Genetic Code"="Standard",Topology="linear",Taxonomy="Eukaryota; Metazoa; Cnidaria; Hydrozoa; Hydroidolina; Anthoathecata; Aplanulata; Hydridae; Hydra",Accession="XP_002166438",Organism="Hydra vulgaris","Molecule Type"="AA",GID="449664141"]
	XP_012560670[&Created=Mon Jun 08 00:00:00 EDT 2015,Modified=Tue Jul 21 09:49:48 EDT 2015,description="Hv-CYP3A19","Genetic Code"="Standard",Topology="linear",Taxonomy="Eukaryota; Metazoa; Cnidaria; Hydrozoa; Hydroidolina; Anthoathecata; Aplanulata; Hydridae; Hydra",Accession="XP_012560670",Organism="Hydra vulgaris","Molecule Type"="AA",GID="828217489"]
	ADY43509[&Created=Sat Mar 05 00:00:00 EST 2011,Modified=Thu Jul 23 15:07:03 EDT 2015,description="As-ADY43509","Genetic Code"="Standard",Topology="linear","Common Name"="pig roundworm",Taxonomy="Eukaryota; Metazoa; Ecdysozoa; Nematoda; Chromadorea; Ascaridida; Ascaridoidea; Ascarididae; Ascaris",Accession="ADY43509",Organism="Ascaris suum","Molecule Type"="AA",GID="324508307"]
	ERG80419[&Created=Mon Sep 09 00:00:00 EDT 2013,Modified=Thu Jul 23 15:07:22 EDT 2015,description="As-ERG80419","Genetic Code"="Standard",Topology="linear","Common Name"="pig roundworm",Taxonomy="Eukaryota; Metazoa; Ecdysozoa; Nematoda; Chromadorea; Ascaridida; Ascaridoidea; Ascarididae; Ascaris",Accession="ERG80419",Organism="Ascaris suum","Molecule Type"="AA",GID="541041080"]
	ADY43572[&Created=Sat Mar 05 00:00:00 EST 2011,Modified=Thu Jul 23 15:07:15 EDT 2015,description="As-ADY43572","Genetic Code"="Standard",Topology="linear","Common Name"="pig roundworm",Taxonomy="Eukaryota; Metazoa; Ecdysozoa; Nematoda; Chromadorea; Ascaridida; Ascaridoidea; Ascarididae; Ascaris",Accession="ADY43572",Organism="Ascaris suum","Molecule Type"="AA",GID="324508465"]
	CEF69504[&Created=Thu Sep 18 00:00:00 EDT 2014,Modified=Mon Jul 20 17:25:21 EDT 2015,description="Sr-CEF69504","Genetic Code"="Standard",Topology="linear",Taxonomy="Eukaryota; Metazoa; Ecdysozoa; Nematoda; Chromadorea; Rhabditida; Panagrolaimoidea; Strongyloididae; Strongyloides",Accession="CEF69504",Organism="Strongyloides ratti","Molecule Type"="AA",GID="685834583"]
	'SSTP scaffold0000001'[&Created=Fri Jul 17 16:35:37 EDT 2015,Modified=Mon Jul 20 11:49:11 EDT 2015,description="Ss-CYP3A21",Topology="linear","Molecule Type"="AA"]
	'SSTP scaffold0000006 1'[&Created=Fri Jul 17 16:35:15 EDT 2015,Modified=Tue Jul 21 10:48:04 EDT 2015,description="Ss-CYP3A14",Topology="linear","Molecule Type"="AA"]
	'SSTP scaffold0000006 2'[&Created=Fri Jul 17 16:35:20 EDT 2015,Modified=Tue Jul 21 10:48:04 EDT 2015,description="Ss-CYP3A18",Topology="linear","Molecule Type"="AA"]
	'SSTP.scaffold.00080.157814 1'[&Created=Fri Jul 17 16:35:41 EDT 2015,Modified=Tue Jul 21 10:48:04 EDT 2015,description="Ss-CYP3A23",Topology="linear","Molecule Type"="AA"]
	'SSTP scaffold0000006 3'[&Created=Fri Jul 17 16:35:32 EDT 2015,Modified=Tue Jul 21 10:48:04 EDT 2015,description="Ss-CYP3A20",Topology="linear","Molecule Type"="AA"]
	'SSTP.scaffold.00080.157814 2'[&Created=Fri Jul 17 16:35:27 EDT 2015,Modified=Tue Jul 21 10:48:04 EDT 2015,description="Ss-CYP3A19",Topology="linear","Molecule Type"="AA"]
	'SSTP scaffold0000006 4'[&Created=Fri Jul 17 16:35:46 EDT 2015,Modified=Tue Jul 21 10:48:04 EDT 2015,description="Ss-CYP3A27_sic",Topology="linear","Molecule Type"="AA"]
	CEF70017[&Created=Thu Sep 18 00:00:00 EDT 2014,Modified=Mon Jul 20 17:25:04 EDT 2015,description="Sr-CEF70017","Genetic Code"="Standard",Topology="linear",Taxonomy="Eukaryota; Metazoa; Ecdysozoa; Nematoda; Chromadorea; Rhabditida; Panagrolaimoidea; Strongyloididae; Strongyloides",Accession="CEF70017",Organism="Strongyloides ratti","Molecule Type"="AA",GID="685835096"]
	AAY16980[&Created=Wed Apr 27 00:00:00 EDT 2005,Modified=Mon Jul 20 11:44:18 EDT 2015,description="Hs-CYP3A4","Genetic Code"="Standard",Topology="linear","Common Name"="human",Taxonomy="Eukaryota; Metazoa; Chordata; Craniata; Vertebrata; Euteleostomi; Mammalia; Eutheria; Euarchontoglires; Primates; Haplorrhini; Catarrhini; Hominidae; Homo",Accession="AAY16980",Organism="Homo sapiens","Molecule Typ…
	EAW76637[&Created=Mon Dec 18 00:00:00 EST 2006,Modified=Mon Jul 20 15:21:20 EDT 2015,description="Hs-CYP3A7","Genetic Code"="Standard",Topology="linear","Common Name"="human",Taxonomy="Eukaryota; Metazoa; Chordata; Craniata; Vertebrata; Euteleostomi; Mammalia; Eutheria; Euarchontoglires; Primates; Haplorrhini; Catarrhini; Hominidae; Homo",Accession="EAW76637",Organism="Homo sapiens","Molecule Typ…
	EAL23868[&Created=Tue Aug 10 00:00:00 EDT 2004,Modified=Mon Jul 20 15:20:45 EDT 2015,description="Hs-CYP3A5","Genetic Code"="Standard",Topology="linear","Common Name"="human",Taxonomy="Eukaryota; Metazoa; Chordata; Craniata; Vertebrata; Euteleostomi; Mammalia; Eutheria; Euarchontoglires; Primates; Haplorrhini; Catarrhini; Hominidae; Homo",Accession="EAL23868",Organism="Homo sapiens","Molecule Typ…
	EAW76632[&Created=Mon Dec 18 00:00:00 EST 2006,Modified=Mon Jul 20 15:20:52 EDT 2015,description="Hs-CYP3A43","Genetic Code"="Standard",Topology="linear","Common Name"="human",Taxonomy="Eukaryota; Metazoa; Chordata; Craniata; Vertebrata; Euteleostomi; Mammalia; Eutheria; Euarchontoglires; Primates; Haplorrhini; Catarrhini; Hominidae; Homo",Accession="EAW76632",Organism="Homo sapiens","Molecule Ty…
	CP3AD_MOUSE[&Created=Thu Jul 15 00:00:00 EDT 1999,Modified=Mon Jul 20 17:41:29 EDT 2015,description="Mm-CYP3A13","Genetic Code"="Standard",Topology="linear","Common Name"="house mouse",Taxonomy="Eukaryota; Metazoa; Chordata; Craniata; Vertebrata; Euteleostomi; Mammalia; Eutheria; Euarchontoglires; Glires; Rodentia; Sciurognathi; Muroidea; Muridae; Murinae; Mus; Mus",Accession="Q64464",Organism="M…
	CP3AP_MOUSE[&Created=Thu Jul 15 00:00:00 EDT 1999,Modified=Mon Jul 20 17:41:43 EDT 2015,description="Mm-CYP3A25","Genetic Code"="Standard",Topology="linear","Common Name"="house mouse",Taxonomy="Eukaryota; Metazoa; Chordata; Craniata; Vertebrata; Euteleostomi; Mammalia; Eutheria; Euarchontoglires; Glires; Rodentia; Sciurognathi; Muroidea; Muridae; Murinae; Mus; Mus",Accession="O09158",Organism="M…
	CP3AB_MOUSE[&Created=Thu Jul 15 00:00:00 EDT 1999,Modified=Mon Jul 20 17:41:22 EDT 2015,description="Mm-CYP3A11","Genetic Code"="Standard",Topology="linear","Common Name"="house mouse",Taxonomy="Eukaryota; Metazoa; Chordata; Craniata; Vertebrata; Euteleostomi; Mammalia; Eutheria; Euarchontoglires; Glires; Rodentia; Sciurognathi; Muroidea; Muridae; Murinae; Mus; Mus",Accession="Q64459",Organism="M…
	CP341_MOUSE[&Created=Sat Oct 19 00:00:00 EDT 2002,Modified=Mon Jul 20 17:41:49 EDT 2015,description="Mm-CYP3A41","Genetic Code"="Standard",Topology="linear","Common Name"="house mouse",Taxonomy="Eukaryota; Metazoa; Chordata; Craniata; Vertebrata; Euteleostomi; Mammalia; Eutheria; Euarchontoglires; Glires; Rodentia; Sciurognathi; Muroidea; Muridae; Murinae; Mus; Mus",Accession="Q9JMA7",Organism="M…
	CP3AG_MOUSE[&Created=Thu Jul 15 00:00:00 EDT 1999,Modified=Mon Jul 20 17:41:37 EDT 2015,description="Mm-CYP3A16","Genetic Code"="Standard",Topology="linear","Common Name"="house mouse",Taxonomy="Eukaryota; Metazoa; Chordata; Craniata; Vertebrata; Euteleostomi; Mammalia; Eutheria; Euarchontoglires; Glires; Rodentia; Sciurognathi; Muroidea; Muridae; Murinae; Mus; Mus",Accession="Q64481",Organism="M…
	NP_001091350[&Created=Wed May 23 00:00:00 EDT 2007,Modified=Tue Jul 21 10:19:33 EDT 2015,description="Xl-CYP3A4","Genetic Code"="Standard",Topology="linear","Common Name"="African clawed frog",Taxonomy="Eukaryota; Metazoa; Chordata; Craniata; Vertebrata; Euteleostomi; Amphibia; Batrachia; Anura; Pipoidea; Pipidae; Xenopodinae; Xenopus; Xenopus",Accession="NP_001091350",Organism="Xenopus laevis","…
	NP_001088495[&Created=Wed May 23 00:00:00 EDT 2007,Modified=Tue Jul 21 10:21:11 EDT 2015,description="Xl-CYP3A5","Genetic Code"="Standard",Topology="linear","Common Name"="African clawed frog",Taxonomy="Eukaryota; Metazoa; Chordata; Craniata; Vertebrata; Euteleostomi; Amphibia; Batrachia; Anura; Pipoidea; Pipidae; Xenopodinae; Xenopus; Xenopus",Accession="NP_001088495",Organism="Xenopus laevis","…
	XP_011611096[&Created=Mon Mar 16 00:00:00 EDT 2015,Modified=Tue Jul 21 09:55:49 EDT 2015,description="Tr-CYP3A30","Genetic Code"="Standard",Topology="linear","Common Name"="Fugu rubripes",Taxonomy="Eukaryota; Metazoa; Chordata; Craniata; Vertebrata; Euteleostomi; Actinopterygii; Neopterygii; Teleostei; Neoteleostei; Acanthomorphata; Eupercaria; Tetraodontiformes; Tetradontoidea; Tetraodontidae; T…
	XP_003963920[&Created=Tue Nov 06 00:00:00 EST 2012,Modified=Tue Jul 21 09:56:02 EDT 2015,description="Tr-CYP3A27","Genetic Code"="Standard",Topology="linear","Common Name"="Fugu rubripes",Taxonomy="Eukaryota; Metazoa; Chordata; Craniata; Vertebrata; Euteleostomi; Actinopterygii; Neopterygii; Teleostei; Neoteleostei; Acanthomorphata; Eupercaria; Tetraodontiformes; Tetradontoidea; Tetraodontidae; T…
	XP_003963919[&Created=Tue Nov 06 00:00:00 EST 2012,Modified=Tue Jul 21 09:56:52 EDT 2015,description="Tr-CYP3A40","Genetic Code"="Standard",Topology="linear","Common Name"="Fugu rubripes",Taxonomy="Eukaryota; Metazoa; Chordata; Craniata; Vertebrata; Euteleostomi; Actinopterygii; Neopterygii; Teleostei; Neoteleostei; Acanthomorphata; Eupercaria; Tetraodontiformes; Tetradontoidea; Tetraodontidae; T…
	XP_011672296[&Created=Tue Mar 24 00:00:00 EDT 2015,Modified=Tue Jul 21 09:44:54 EDT 2015,description="Sp-CYP3A6","Genetic Code"="Standard",Topology="linear","Common Name"="purple sea urchin",Taxonomy="Eukaryota; Metazoa; Echinodermata; Eleutherozoa; Echinozoa; Echinoidea; Euechinoidea; Echinacea; Echinoida; Strongylocentrotidae; Strongylocentrotus",Accession="XP_011672296",Organism="Strongylocent…
	XP_011671561[&Created=Tue Mar 24 00:00:00 EDT 2015,Modified=Tue Jul 21 09:44:46 EDT 2015,description="Sp-CYP3A30","Genetic Code"="Standard",Topology="linear","Common Name"="purple sea urchin",Taxonomy="Eukaryota; Metazoa; Echinodermata; Eleutherozoa; Echinozoa; Echinoidea; Euechinoidea; Echinacea; Echinoida; Strongylocentrotidae; Strongylocentrotus",Accession="XP_011671561",Organism="Strongylocen…
	THAS_HUMAN[&Created=Sun Mar 01 00:00:00 EST 1992,Modified=Tue Jul 21 09:08:58 EDT 2015,description="Hs-CYP5A1","Genetic Code"="Standard",Topology="linear","Common Name"="human",Taxonomy="Eukaryota; Metazoa; Chordata; Craniata; Vertebrata; Euteleostomi; Mammalia; Eutheria; Euarchontoglires; Primates; Haplorrhini; Catarrhini; Hominidae; Homo",Accession="P24557",Organism="Homo sapiens","Molecule Typ…
	THAS_MOUSE[&Created=Wed Jun 01 00:00:00 EDT 1994,Modified=Tue Jul 21 09:40:01 EDT 2015,description="Mm-CYP5A1","Genetic Code"="Standard",Topology="linear","Common Name"="house mouse",Taxonomy="Eukaryota; Metazoa; Chordata; Craniata; Vertebrata; Euteleostomi; Mammalia; Eutheria; Euarchontoglires; Glires; Rodentia; Sciurognathi; Muroidea; Muridae; Murinae; Mus; Mus",Accession="P36423",Organism="Mus…
	CP6A9_DROME[&Created=Tue Dec 15 00:00:00 EST 1998,Modified=Tue Jul 21 10:03:44 EDT 2015,description="Dm-CYP6A9","Genetic Code"="Standard",Topology="linear","Common Name"="fruit fly",Taxonomy="Eukaryota; Metazoa; Ecdysozoa; Arthropoda; Hexapoda; Insecta; Pterygota; Neoptera; Endopterygota; Diptera; Brachycera; Muscomorpha; Ephydroidea; Drosophilidae; Drosophila; Sophophora",Accession="Q27594",Orga…
	C6A21_DROME[&Created=Fri Dec 01 00:00:00 EST 2000,Modified=Tue Jul 21 10:04:57 EDT 2015,description="Dm-CYP6A21","Genetic Code"="Standard",Topology="linear","Common Name"="fruit fly",Taxonomy="Eukaryota; Metazoa; Ecdysozoa; Arthropoda; Hexapoda; Insecta; Pterygota; Neoptera; Endopterygota; Diptera; Brachycera; Muscomorpha; Ephydroidea; Drosophilidae; Drosophila; Sophophora",Accession="Q9V774",Org…
	CP6A2_DROME[&Created=Tue Feb 01 00:00:00 EST 1994,Modified=Tue Jul 21 10:03:16 EDT 2015,description="Dm-CYP6A2","Genetic Code"="Standard",Topology="linear","Common Name"="fruit fly",Taxonomy="Eukaryota; Metazoa; Ecdysozoa; Arthropoda; Hexapoda; Insecta; Pterygota; Neoptera; Endopterygota; Diptera; Brachycera; Muscomorpha; Ephydroidea; Drosophilidae; Drosophila; Sophophora",Accession="P33270",Orga…
	CP6A8_DROME[&Created=Tue Dec 15 00:00:00 EST 1998,Modified=Tue Jul 21 10:05:08 EDT 2015,description="Dm-CYP6A8","Genetic Code"="Standard",Topology="linear","Common Name"="fruit fly",Taxonomy="Eukaryota; Metazoa; Ecdysozoa; Arthropoda; Hexapoda; Insecta; Pterygota; Neoptera; Endopterygota; Diptera; Brachycera; Muscomorpha; Ephydroidea; Drosophilidae; Drosophila; Sophophora",Accession="Q27593",Orga…
	C6A18_DROME[&Created=Fri Dec 01 00:00:00 EST 2000,Modified=Tue Jul 21 10:02:23 EDT 2015,description="Dm-CYP6A18","Genetic Code"="Standard",Topology="linear","Common Name"="fruit fly",Taxonomy="Eukaryota; Metazoa; Ecdysozoa; Arthropoda; Hexapoda; Insecta; Pterygota; Neoptera; Endopterygota; Diptera; Brachycera; Muscomorpha; Ephydroidea; Drosophilidae; Drosophila; Sophophora",Accession="Q9VB31",Org…
	C6A17_DROME[&Created=Fri Dec 01 00:00:00 EST 2000,Modified=Tue Jul 21 10:01:59 EDT 2015,description="Dm-CYP6A17","Genetic Code"="Standard",Topology="linear","Common Name"="fruit fly",Taxonomy="Eukaryota; Metazoa; Ecdysozoa; Arthropoda; Hexapoda; Insecta; Pterygota; Neoptera; Endopterygota; Diptera; Brachycera; Muscomorpha; Ephydroidea; Drosophilidae; Drosophila; Sophophora",Accession="Q9V770",Org…
	C6A23_DROME[&Created=Fri Dec 01 00:00:00 EST 2000,Modified=Tue Jul 21 10:04:52 EDT 2015,description="Dm-CYP6A23","Genetic Code"="Standard",Topology="linear","Common Name"="fruit fly",Taxonomy="Eukaryota; Metazoa; Ecdysozoa; Arthropoda; Hexapoda; Insecta; Pterygota; Neoptera; Endopterygota; Diptera; Brachycera; Muscomorpha; Ephydroidea; Drosophilidae; Drosophila; Sophophora",Accession="Q9V771",Org…
	C6A19_DROME[&Created=Fri Dec 01 00:00:00 EST 2000,Modified=Tue Jul 21 09:59:15 EDT 2015,description="Dm-CYP6A19","Genetic Code"="Standard",Topology="linear","Common Name"="fruit fly",Taxonomy="Eukaryota; Metazoa; Ecdysozoa; Arthropoda; Hexapoda; Insecta; Pterygota; Neoptera; Endopterygota; Diptera; Brachycera; Muscomorpha; Ephydroidea; Drosophilidae; Drosophila; Sophophora",Accession="P82711",Org…
	C6A20_DROME[&Created=Fri Dec 01 00:00:00 EST 2000,Modified=Tue Jul 21 10:05:24 EDT 2015,description="Dm-CYP6A20","Genetic Code"="Standard",Topology="linear","Common Name"="fruit fly",Taxonomy="Eukaryota; Metazoa; Ecdysozoa; Arthropoda; Hexapoda; Insecta; Pterygota; Neoptera; Endopterygota; Diptera; Brachycera; Muscomorpha; Ephydroidea; Drosophilidae; Drosophila; Sophophora",Accession="Q9V773",Org…
	C6A22_DROME[&Created=Fri Dec 01 00:00:00 EST 2000,Modified=Tue Jul 21 10:01:49 EDT 2015,description="Dm-CYP6A22","Genetic Code"="Standard",Topology="linear","Common Name"="fruit fly",Taxonomy="Eukaryota; Metazoa; Ecdysozoa; Arthropoda; Hexapoda; Insecta; Pterygota; Neoptera; Endopterygota; Diptera; Brachycera; Muscomorpha; Ephydroidea; Drosophilidae; Drosophila; Sophophora",Accession="Q9V769",Org…
	C6A13_DROME[&Created=Fri Dec 01 00:00:00 EST 2000,Modified=Tue Jul 21 10:02:53 EDT 2015,description="Dm-CYP6A13","Genetic Code"="Standard",Topology="linear","Common Name"="fruit fly",Taxonomy="Eukaryota; Metazoa; Ecdysozoa; Arthropoda; Hexapoda; Insecta; Pterygota; Neoptera; Endopterygota; Diptera; Brachycera; Muscomorpha; Ephydroidea; Drosophilidae; Drosophila; Sophophora",Accession="Q9V4U9",Org…
	C6A14_DROME[&Created=Fri Dec 01 00:00:00 EST 2000,Modified=Tue Jul 21 10:00:51 EDT 2015,description="Dm-CYP6A14","Genetic Code"="Standard",Topology="linear","Common Name"="fruit fly",Taxonomy="Eukaryota; Metazoa; Ecdysozoa; Arthropoda; Hexapoda; Insecta; Pterygota; Neoptera; Endopterygota; Diptera; Brachycera; Muscomorpha; Ephydroidea; Drosophilidae; Drosophila; Sophophora",Accession="Q9V4U7",Org…
	CP6D2_DROME[&Created=Fri Dec 01 00:00:00 EST 2000,Modified=Tue Jul 21 10:00:27 EDT 2015,description="Dm-CYP6D2","Genetic Code"="Standard",Topology="linear","Common Name"="fruit fly",Taxonomy="Eukaryota; Metazoa; Ecdysozoa; Arthropoda; Hexapoda; Insecta; Pterygota; Neoptera; Endopterygota; Diptera; Brachycera; Muscomorpha; Ephydroidea; Drosophilidae; Drosophila; Sophophora",Accession="Q9W223",Orga…
	CP6D4_DROME[&Created=Fri Dec 01 00:00:00 EST 2000,Modified=Tue Jul 21 10:04:15 EDT 2015,description="Dm-CYP6D4","Genetic Code"="Standard",Topology="linear","Common Name"="fruit fly",Taxonomy="Eukaryota; Metazoa; Ecdysozoa; Arthropoda; Hexapoda; Insecta; Pterygota; Neoptera; Endopterygota; Diptera; Brachycera; Muscomorpha; Ephydroidea; Drosophilidae; Drosophila; Sophophora",Accession="Q9VCW1",Orga…
	CP6D5_DROME[&Created=Fri Dec 01 00:00:00 EST 2000,Modified=Tue Jul 21 10:00:15 EDT 2015,description="Dm-CYP6D5","Genetic Code"="Standard",Topology="linear","Common Name"="fruit fly",Taxonomy="Eukaryota; Metazoa; Ecdysozoa; Arthropoda; Hexapoda; Insecta; Pterygota; Neoptera; Endopterygota; Diptera; Brachycera; Muscomorpha; Ephydroidea; Drosophilidae; Drosophila; Sophophora",Accession="Q9VFP1",Orga…
	CP6G1_DROME[&Created=Fri Dec 01 00:00:00 EST 2000,Modified=Tue Jul 21 09:59:57 EDT 2015,description="Dm-CYP6G1","Genetic Code"="Standard",Topology="linear","Common Name"="fruit fly",Taxonomy="Eukaryota; Metazoa; Ecdysozoa; Arthropoda; Hexapoda; Insecta; Pterygota; Neoptera; Endopterygota; Diptera; Brachycera; Muscomorpha; Ephydroidea; Drosophilidae; Drosophila; Sophophora",Accession="Q9V674",Orga…
	CP6G2_DROME[&Created=Fri Dec 01 00:00:00 EST 2000,Modified=Tue Jul 21 10:04:36 EDT 2015,description="Dm-CYP6G2","Genetic Code"="Standard",Topology="linear","Common Name"="fruit fly",Taxonomy="Eukaryota; Metazoa; Ecdysozoa; Arthropoda; Hexapoda; Insecta; Pterygota; Neoptera; Endopterygota; Diptera; Brachycera; Muscomorpha; Ephydroidea; Drosophilidae; Drosophila; Sophophora",Accession="Q9V675",Orga…
	CP6V1_DROME[&Created=Fri Dec 01 00:00:00 EST 2000,Modified=Tue Jul 21 10:02:04 EDT 2015,description="Dm-CYP6V1","Genetic Code"="Standard",Topology="linear","Common Name"="fruit fly",Taxonomy="Eukaryota; Metazoa; Ecdysozoa; Arthropoda; Hexapoda; Insecta; Pterygota; Neoptera; Endopterygota; Diptera; Brachycera; Muscomorpha; Ephydroidea; Drosophilidae; Drosophila; Sophophora",Accession="Q9VRB3",Orga…
	CP6W1_DROME[&Created=Fri Dec 01 00:00:00 EST 2000,Modified=Tue Jul 21 10:05:02 EDT 2015,description="Dm-CYP6W1","Genetic Code"="Standard",Topology="linear","Common Name"="fruit fly",Taxonomy="Eukaryota; Metazoa; Ecdysozoa; Arthropoda; Hexapoda; Insecta; Pterygota; Neoptera; Endopterygota; Diptera; Brachycera; Muscomorpha; Ephydroidea; Drosophilidae; Drosophila; Sophophora",Accession="Q9V9L1",Orga…
	CP6T1_DROME[&Created=Fri Dec 01 00:00:00 EST 2000,Modified=Tue Jul 21 10:01:29 EDT 2015,description="Dm-CYP6T1","Genetic Code"="Standard",Topology="linear","Common Name"="fruit fly",Taxonomy="Eukaryota; Metazoa; Ecdysozoa; Arthropoda; Hexapoda; Insecta; Pterygota; Neoptera; Endopterygota; Diptera; Brachycera; Muscomorpha; Ephydroidea; Drosophilidae; Drosophila; Sophophora",Accession="Q9VRI9",Orga…
	CP6T3_DROME[&Created=Fri Dec 01 00:00:00 EST 2000,Modified=Tue Jul 21 10:03:32 EDT 2015,description="Dm-CYP6T3","Genetic Code"="Standard",Topology="linear","Common Name"="fruit fly",Taxonomy="Eukaryota; Metazoa; Ecdysozoa; Arthropoda; Hexapoda; Insecta; Pterygota; Neoptera; Endopterygota; Diptera; Brachycera; Muscomorpha; Ephydroidea; Drosophilidae; Drosophila; Sophophora",Accession="Q9V676",Orga…
	CP9B1_DROME[&Created=Fri Dec 01 00:00:00 EST 2000,Modified=Tue Jul 21 10:01:07 EDT 2015,description="Dm-CYP9B1","Genetic Code"="Standard",Topology="linear","Common Name"="fruit fly",Taxonomy="Eukaryota; Metazoa; Ecdysozoa; Arthropoda; Hexapoda; Insecta; Pterygota; Neoptera; Endopterygota; Diptera; Brachycera; Muscomorpha; Ephydroidea; Drosophilidae; Drosophila; Sophophora",Accession="Q9V4I0",Orga…
	CP9B2_DROME[&Created=Fri Dec 01 00:00:00 EST 2000,Modified=Tue Jul 21 09:59:51 EDT 2015,description="Dm-CYP9B2","Genetic Code"="Standard",Topology="linear","Common Name"="fruit fly",Taxonomy="Eukaryota; Metazoa; Ecdysozoa; Arthropoda; Hexapoda; Insecta; Pterygota; Neoptera; Endopterygota; Diptera; Brachycera; Muscomorpha; Ephydroidea; Drosophilidae; Drosophila; Sophophora",Accession="Q9V4I1",Orga…
	CP9F2_DROME[&Created=Fri Dec 01 00:00:00 EST 2000,Modified=Tue Jul 21 10:02:46 EDT 2015,description="Dm-CYP9F2","Genetic Code"="Standard",Topology="linear","Common Name"="fruit fly",Taxonomy="Eukaryota; Metazoa; Ecdysozoa; Arthropoda; Hexapoda; Insecta; Pterygota; Neoptera; Endopterygota; Diptera; Brachycera; Muscomorpha; Ephydroidea; Drosophilidae; Drosophila; Sophophora",Accession="Q9VG82",Orga…
	CP9C1_DROME[&Created=Fri Dec 01 00:00:00 EST 2000,Modified=Tue Jul 21 10:05:36 EDT 2015,description="Dm-CYP9C1","Genetic Code"="Standard",Topology="linear","Common Name"="fruit fly",Taxonomy="Eukaryota; Metazoa; Ecdysozoa; Arthropoda; Hexapoda; Insecta; Pterygota; Neoptera; Endopterygota; Diptera; Brachycera; Muscomorpha; Ephydroidea; Drosophilidae; Drosophila; Sophophora",Accession="Q9W130",Orga…
	CP9H1_DROME[&Created=Fri Dec 01 00:00:00 EST 2000,Modified=Tue Jul 21 10:03:37 EDT 2015,description="Dm-CYP9H1","Genetic Code"="Standard",Topology="linear","Common Name"="fruit fly",Taxonomy="Eukaryota; Metazoa; Ecdysozoa; Arthropoda; Hexapoda; Insecta; Pterygota; Neoptera; Endopterygota; Diptera; Brachycera; Muscomorpha; Ephydroidea; Drosophilidae; Drosophila; Sophophora",Accession="Q9V6H1",Orga…
	C28D1_DROME[&Created=Fri Dec 01 00:00:00 EST 2000,Modified=Tue Jul 21 10:04:21 EDT 2015,description="Dm-CYP28D1","Genetic Code"="Standard",Topology="linear","Common Name"="fruit fly",Taxonomy="Eukaryota; Metazoa; Ecdysozoa; Arthropoda; Hexapoda; Insecta; Pterygota; Neoptera; Endopterygota; Diptera; Brachycera; Muscomorpha; Ephydroidea; Drosophilidae; Drosophila; Sophophora",Accession="Q9VMT5",Org…
	C28D2_DROME[&Created=Fri Dec 01 00:00:00 EST 2000,Modified=Tue Jul 21 10:04:47 EDT 2015,description="Dm-CYP28D2","Genetic Code"="Standard",Topology="linear","Common Name"="fruit fly",Taxonomy="Eukaryota; Metazoa; Ecdysozoa; Arthropoda; Hexapoda; Insecta; Pterygota; Neoptera; Endopterygota; Diptera; Brachycera; Muscomorpha; Ephydroidea; Drosophilidae; Drosophila; Sophophora",Accession="Q9VMT6",Org…
	C28A5_DROME[&Created=Fri Dec 01 00:00:00 EST 2000,Modified=Tue Jul 21 10:04:42 EDT 2015,description="Dm-CYP28A5","Genetic Code"="Standard",Topology="linear","Common Name"="fruit fly",Taxonomy="Eukaryota; Metazoa; Ecdysozoa; Arthropoda; Hexapoda; Insecta; Pterygota; Neoptera; Endopterygota; Diptera; Brachycera; Muscomorpha; Ephydroidea; Drosophilidae; Drosophila; Sophophora",Accession="Q9V419",Org…
	C28C1_DROME[&Created=Fri Dec 01 00:00:00 EST 2000,Modified=Tue Jul 21 10:01:12 EDT 2015,description="Dm-CYP28C1","Genetic Code"="Standard",Topology="linear","Common Name"="fruit fly",Taxonomy="Eukaryota; Metazoa; Ecdysozoa; Arthropoda; Hexapoda; Insecta; Pterygota; Neoptera; Endopterygota; Diptera; Brachycera; Muscomorpha; Ephydroidea; Drosophilidae; Drosophila; Sophophora",Accession="Q9VYT8",Org…
	CAA91268[&Created=Wed Oct 25 00:00:00 EDT 1995,Modified=Mon Jul 20 15:27:24 EDT 2015,description="Ce-CYP-25A1","Genetic Code"="Standard",Topology="linear",Taxonomy="Eukaryota; Metazoa; Ecdysozoa; Nematoda; Chromadorea; Rhabditida; Rhabditoidea; Rhabditidae; Peloderinae; Caenorhabditis",Accession="CAA91268",Organism="Caenorhabditis elegans","Molecule Type"="AA",GID="224490515"]
	CAA91267[&Created=Wed Oct 25 00:00:00 EDT 1995,Modified=Mon Jul 20 15:27:32 EDT 2015,description="Ce-CYP-25A2","Genetic Code"="Standard",Topology="linear",Taxonomy="Eukaryota; Metazoa; Ecdysozoa; Nematoda; Chromadorea; Rhabditida; Rhabditoidea; Rhabditidae; Peloderinae; Caenorhabditis",Accession="CAA91267",Organism="Caenorhabditis elegans","Molecule Type"="AA",GID="54110637"]
	CAK12849[&Created=Wed Oct 25 00:00:00 EDT 1995,Modified=Mon Jul 20 15:27:41 EDT 2015,description="Ce-CYP-25A3","Genetic Code"="Standard",Topology="linear",Taxonomy="Eukaryota; Metazoa; Ecdysozoa; Nematoda; Chromadorea; Rhabditida; Rhabditoidea; Rhabditidae; Peloderinae; Caenorhabditis",Accession="CAK12849",Organism="Caenorhabditis elegans","Molecule Type"="AA",GID="95101904"]
	CAA91272[&Created=Wed Oct 25 00:00:00 EDT 1995,Modified=Mon Jul 20 15:27:49 EDT 2015,description="Ce-CYP-25A4","Genetic Code"="Standard",Topology="linear",Taxonomy="Eukaryota; Metazoa; Ecdysozoa; Nematoda; Chromadorea; Rhabditida; Rhabditoidea; Rhabditidae; Peloderinae; Caenorhabditis",Accession="CAA91272",Organism="Caenorhabditis elegans","Molecule Type"="AA",GID="3874740"]
	NP_500322[&Created=Mon Dec 03 00:00:00 EST 2001,Modified=Mon Jul 20 15:27:54 EDT 2015,description="Ce-CYP-25A5","Genetic Code"="Standard",Topology="linear",Taxonomy="Eukaryota; Metazoa; Ecdysozoa; Nematoda; Chromadorea; Rhabditida; Rhabditoidea; Rhabditidae; Peloderinae; Caenorhabditis",Accession="NP_500322",Organism="Caenorhabditis elegans","Molecule Type"="AA",GID="17540354"]
	ADY45109[&Created=Sat Mar 05 00:00:00 EST 2011,Modified=Thu Jul 23 15:08:36 EDT 2015,description="As-ADY45109","Genetic Code"="Standard",Topology="linear","Common Name"="pig roundworm",Taxonomy="Eukaryota; Metazoa; Ecdysozoa; Nematoda; Chromadorea; Ascaridida; Ascaridoidea; Ascarididae; Ascaris",Accession="ADY45109",Organism="Ascaris suum","Molecule Type"="AA",GID="324512327"]
	ERG86957[&Created=Mon Sep 09 00:00:00 EDT 2013,Modified=Thu Jul 23 15:08:44 EDT 2015,description="As-ERG86957","Genetic Code"="Standard",Topology="linear","Common Name"="pig roundworm",Taxonomy="Eukaryota; Metazoa; Ecdysozoa; Nematoda; Chromadorea; Ascaridida; Ascaridoidea; Ascarididae; Ascaris",Accession="ERG86957",Organism="Ascaris suum","Molecule Type"="AA",GID="541048243"]
	ADY44131[&Created=Sat Mar 05 00:00:00 EST 2011,Modified=Thu Jul 23 15:08:52 EDT 2015,description="As-ADY44131","Genetic Code"="Standard",Topology="linear","Common Name"="pig roundworm",Taxonomy="Eukaryota; Metazoa; Ecdysozoa; Nematoda; Chromadorea; Ascaridida; Ascaridoidea; Ascarididae; Ascaris",Accession="ADY44131",Organism="Ascaris suum","Molecule Type"="AA",GID="324509858"]
	CDP95988[&Created=Mon Jan 06 00:00:00 EST 2014,Modified=Thu Jul 23 15:09:31 EDT 2015,description="Bm-CDP95988","Genetic Code"="Standard",Topology="linear",Taxonomy="Eukaryota; Metazoa; Ecdysozoa; Nematoda; Chromadorea; Spirurida; Filarioidea; Onchocercidae; Brugia",Accession="CDP95988",Organism="Brugia malayi","Molecule Type"="AA",GID="671410554"]
	EDP33155[&Created=Tue Oct 23 00:00:00 EDT 2007,Modified=Mon Jul 20 17:30:42 EDT 2015,description="Bm-EDP33155","Genetic Code"="Standard",Topology="linear",Taxonomy="Eukaryota; Metazoa; Ecdysozoa; Nematoda; Chromadorea; Spirurida; Filarioidea; Onchocercidae; Brugia",Accession="EDP33155",Organism="Brugia malayi","Molecule Type"="AA",GID="158594571"]
	EFO20328[&Created=Tue Sep 28 00:00:00 EDT 2010,Modified=Thu Jul 23 14:51:47 EDT 2015,description="Ll-EFO20328","Genetic Code"="Standard",Topology="linear","Common Name"="eye worm",Taxonomy="Eukaryota; Metazoa; Ecdysozoa; Nematoda; Chromadorea; Spirurida; Filarioidea; Onchocercidae; Loa",Accession="EFO20328",Organism="Loa loa","Molecule Type"="AA",GID="393909819"]
	CAP33175[&Created=Tue Jan 10 00:00:00 EST 2012,Modified=Mon Jul 20 17:11:38 EDT 2015,description="Cb-CYP-43A1","Genetic Code"="Standard",Topology="linear",Taxonomy="Eukaryota; Metazoa; Ecdysozoa; Nematoda; Chromadorea; Rhabditida; Rhabditoidea; Rhabditidae; Peloderinae; Caenorhabditis",Accession="CAP33175",Organism="Caenorhabditis briggsae","Molecule Type"="AA",GID="309359483"]
	CCD67144[&Created=Mon Oct 10 00:00:00 EDT 2011,Modified=Mon Jul 20 15:35:13 EDT 2015,description="Ce-CYP-43A1","Genetic Code"="Standard",Topology="linear",Taxonomy="Eukaryota; Metazoa; Ecdysozoa; Nematoda; Chromadorea; Rhabditida; Rhabditoidea; Rhabditidae; Peloderinae; Caenorhabditis",Accession="CCD67144",Organism="Caenorhabditis elegans","Molecule Type"="AA",GID="379656955"]
	CAP25835[&Created=Tue Jan 10 00:00:00 EST 2012,Modified=Mon Jul 20 17:09:52 EDT 2015,description="Cb-CYP-13B2","Genetic Code"="Standard",Topology="linear",Taxonomy="Eukaryota; Metazoa; Ecdysozoa; Nematoda; Chromadorea; Rhabditida; Rhabditoidea; Rhabditidae; Peloderinae; Caenorhabditis",Accession="CAP25835",Organism="Caenorhabditis briggsae","Molecule Type"="AA",GID="187035161"]
	CAB04582[&Created=Wed Nov 06 00:00:00 EST 1996,Modified=Mon Jul 20 15:26:33 EDT 2015,description="Ce-CYP-13B2","Genetic Code"="Standard",Topology="linear",Taxonomy="Eukaryota; Metazoa; Ecdysozoa; Nematoda; Chromadorea; Rhabditida; Rhabditoidea; Rhabditidae; Peloderinae; Caenorhabditis",Accession="CAB04582",Organism="Caenorhabditis elegans","Molecule Type"="AA",GID="54649872"]
	CAA91023[&Created=Fri Sep 29 00:00:00 EDT 1995,Modified=Mon Jul 20 15:26:26 EDT 2015,description="Ce-CYP-13B1","Genetic Code"="Standard",Topology="linear",Taxonomy="Eukaryota; Metazoa; Ecdysozoa; Nematoda; Chromadorea; Rhabditida; Rhabditoidea; Rhabditidae; Peloderinae; Caenorhabditis",Accession="CAA91023",Organism="Caenorhabditis elegans","Molecule Type"="AA",GID="3875529"]
	ADY46586[&Created=Sat Mar 05 00:00:00 EST 2011,Modified=Thu Jul 23 15:09:00 EDT 2015,description="As-ADY46586","Genetic Code"="Standard",Topology="linear","Common Name"="pig roundworm",Taxonomy="Eukaryota; Metazoa; Ecdysozoa; Nematoda; Chromadorea; Ascaridida; Ascaridoidea; Ascarididae; Ascaris",Accession="ADY46586",Organism="Ascaris suum","Molecule Type"="AA",GID="324516630"]
	CAP22228[&Created=Tue Jan 10 00:00:00 EST 2012,Modified=Mon Jul 20 17:12:50 EDT 2015,description="Cb-CYP-13A2","Genetic Code"="Standard",Topology="linear",Taxonomy="Eukaryota; Metazoa; Ecdysozoa; Nematoda; Chromadorea; Rhabditida; Rhabditoidea; Rhabditidae; Peloderinae; Caenorhabditis",Accession="CAP22228",Organism="Caenorhabditis briggsae","Molecule Type"="AA",GID="309365936"]
	CAA88607[&Created=Wed Mar 15 00:00:00 EST 1995,Modified=Mon Jul 20 15:24:51 EDT 2015,description="Ce-CYP-13A2","Genetic Code"="Standard",Topology="linear",Taxonomy="Eukaryota; Metazoa; Ecdysozoa; Nematoda; Chromadorea; Rhabditida; Rhabditoidea; Rhabditidae; Peloderinae; Caenorhabditis",Accession="CAA88607",Organism="Caenorhabditis elegans","Molecule Type"="AA",GID="3879663"]
	CAA88603[&Created=Wed Mar 15 00:00:00 EST 1995,Modified=Mon Jul 20 15:25:04 EDT 2015,description="Ce-CYP-13A4","Genetic Code"="Standard",Topology="linear",Taxonomy="Eukaryota; Metazoa; Ecdysozoa; Nematoda; Chromadorea; Rhabditida; Rhabditoidea; Rhabditidae; Peloderinae; Caenorhabditis",Accession="CAA88603",Organism="Caenorhabditis elegans","Molecule Type"="AA",GID="3879659"]
	CAA88604[&Created=Wed Mar 15 00:00:00 EST 1995,Modified=Mon Jul 20 15:25:12 EDT 2015,description="Ce-CYP-13A5","Genetic Code"="Standard",Topology="linear",Taxonomy="Eukaryota; Metazoa; Ecdysozoa; Nematoda; Chromadorea; Rhabditida; Rhabditoidea; Rhabditidae; Peloderinae; Caenorhabditis",Accession="CAA88604",Organism="Caenorhabditis elegans","Molecule Type"="AA",GID="3879660"]
	CAA88609[&Created=Wed Mar 15 00:00:00 EST 1995,Modified=Mon Jul 20 15:25:44 EDT 2015,description="Ce-CYP-13A7","Genetic Code"="Standard",Topology="linear",Taxonomy="Eukaryota; Metazoa; Ecdysozoa; Nematoda; Chromadorea; Rhabditida; Rhabditoidea; Rhabditidae; Peloderinae; Caenorhabditis",Accession="CAA88609",Organism="Caenorhabditis elegans","Molecule Type"="AA",GID="3879665"]
	CAA88606[&Created=Wed Mar 15 00:00:00 EST 1995,Modified=Mon Jul 20 15:24:57 EDT 2015,description="Ce-CYP-13A3","Genetic Code"="Standard",Topology="linear",Taxonomy="Eukaryota; Metazoa; Ecdysozoa; Nematoda; Chromadorea; Rhabditida; Rhabditoidea; Rhabditidae; Peloderinae; Caenorhabditis",Accession="CAA88606",Organism="Caenorhabditis elegans","Molecule Type"="AA",GID="3879662"]
	CAP22227[&Created=Tue Jan 10 00:00:00 EST 2012,Modified=Mon Jul 20 17:08:13 EDT 2015,description="Cb-CYP-13A5","Genetic Code"="Standard",Topology="linear",Taxonomy="Eukaryota; Metazoa; Ecdysozoa; Nematoda; Chromadorea; Rhabditida; Rhabditoidea; Rhabditidae; Peloderinae; Caenorhabditis",Accession="CAP22227",Organism="Caenorhabditis briggsae","Molecule Type"="AA",GID="309365935"]
	CAP22203[&Created=Tue Jan 10 00:00:00 EST 2012,Modified=Mon Jul 20 17:05:37 EDT 2015,description="Cb-CYP-13A10","Genetic Code"="Standard",Topology="linear",Taxonomy="Eukaryota; Metazoa; Ecdysozoa; Nematoda; Chromadorea; Rhabditida; Rhabditoidea; Rhabditidae; Peloderinae; Caenorhabditis",Accession="CAP22203",Organism="Caenorhabditis briggsae","Molecule Type"="AA",GID="187038560"]
	CAA87042[&Created=Thu Dec 15 00:00:00 EST 1994,Modified=Mon Jul 20 15:26:00 EDT 2015,description="Ce-CYP-13A10","Genetic Code"="Standard",Topology="linear",Taxonomy="Eukaryota; Metazoa; Ecdysozoa; Nematoda; Chromadorea; Rhabditida; Rhabditoidea; Rhabditidae; Peloderinae; Caenorhabditis",Accession="CAA87042",Organism="Caenorhabditis elegans","Molecule Type"="AA",GID="54649873"]
	CAA88610[&Created=Wed Mar 15 00:00:00 EST 1995,Modified=Mon Jul 20 15:24:44 EDT 2015,description="Ce-CYP-13A1","Genetic Code"="Standard",Topology="linear",Taxonomy="Eukaryota; Metazoa; Ecdysozoa; Nematoda; Chromadorea; Rhabditida; Rhabditoidea; Rhabditidae; Peloderinae; Caenorhabditis",Accession="CAA88610",Organism="Caenorhabditis elegans","Molecule Type"="AA",GID="3879666"]
	CAP22232[&Created=Tue Jan 10 00:00:00 EST 2012,Modified=Mon Jul 20 17:11:10 EDT 2015,description="Cb-CYP-13A12","Genetic Code"="Standard",Topology="linear",Taxonomy="Eukaryota; Metazoa; Ecdysozoa; Nematoda; Chromadorea; Rhabditida; Rhabditoidea; Rhabditidae; Peloderinae; Caenorhabditis",Accession="CAP22232",Organism="Caenorhabditis briggsae","Molecule Type"="AA",GID="187038589"]
	CAB04113[&Created=Wed Nov 06 00:00:00 EST 1996,Modified=Mon Jul 20 15:26:14 EDT 2015,description="Ce-CYP-13A12","Genetic Code"="Standard",Topology="linear",Taxonomy="Eukaryota; Metazoa; Ecdysozoa; Nematoda; Chromadorea; Rhabditida; Rhabditoidea; Rhabditidae; Peloderinae; Caenorhabditis",Accession="CAB04113",Organism="Caenorhabditis elegans","Molecule Type"="AA",GID="3875922"]
	CAB04112[&Created=Wed Nov 06 00:00:00 EST 1996,Modified=Mon Jul 20 15:26:08 EDT 2015,description="Ce-CYP-13A11","Genetic Code"="Standard",Topology="linear",Taxonomy="Eukaryota; Metazoa; Ecdysozoa; Nematoda; Chromadorea; Rhabditida; Rhabditoidea; Rhabditidae; Peloderinae; Caenorhabditis",Accession="CAB04112",Organism="Caenorhabditis elegans","Molecule Type"="AA",GID="3875921"]
	CAP22234[&Created=Tue Jan 10 00:00:00 EST 2012,Modified=Mon Jul 20 17:09:08 EDT 2015,description="Cb-CYP-13A6","Genetic Code"="Standard",Topology="linear",Taxonomy="Eukaryota; Metazoa; Ecdysozoa; Nematoda; Chromadorea; Rhabditida; Rhabditoidea; Rhabditidae; Peloderinae; Caenorhabditis",Accession="CAP22234",Organism="Caenorhabditis briggsae","Molecule Type"="AA",GID="187038591"]
	CAA88605[&Created=Wed Mar 15 00:00:00 EST 1995,Modified=Mon Jul 20 15:25:36 EDT 2015,description="Ce-CYP-13A6","Genetic Code"="Standard",Topology="linear",Taxonomy="Eukaryota; Metazoa; Ecdysozoa; Nematoda; Chromadorea; Rhabditida; Rhabditoidea; Rhabditidae; Peloderinae; Caenorhabditis",Accession="CAA88605",Organism="Caenorhabditis elegans","Molecule Type"="AA",GID="3879661"]
	CAP22233[&Created=Tue Jan 10 00:00:00 EST 2012,Modified=Mon Jul 20 17:10:16 EDT 2015,description="Cb-CYP-13A8","Genetic Code"="Standard",Topology="linear",Taxonomy="Eukaryota; Metazoa; Ecdysozoa; Nematoda; Chromadorea; Rhabditida; Rhabditoidea; Rhabditidae; Peloderinae; Caenorhabditis",Accession="CAP22233",Organism="Caenorhabditis briggsae","Molecule Type"="AA",GID="309365938"]
	CAA88611[&Created=Wed Mar 15 00:00:00 EST 1995,Modified=Mon Jul 20 15:25:51 EDT 2015,description="Ce-CYP-13A8","Genetic Code"="Standard",Topology="linear",Taxonomy="Eukaryota; Metazoa; Ecdysozoa; Nematoda; Chromadorea; Rhabditida; Rhabditoidea; Rhabditidae; Peloderinae; Caenorhabditis",Accession="CAA88611",Organism="Caenorhabditis elegans","Molecule Type"="AA",GID="3879667"]
	KKA70197[&Created=Fri Apr 03 00:00:00 EDT 2015,Modified=Tue Jul 21 10:16:57 EDT 2015,description="Pp-KKA70197","Genetic Code"="Standard",Topology="linear",Taxonomy="Eukaryota; Metazoa; Ecdysozoa; Nematoda; Chromadorea; Diplogasterida; Neodiplogasteridae; Pristionchus",Accession="KKA70197",Organism="Pristionchus pacificus","Molecule Type"="AA",GID="802683204"]
	KKA78587[&Created=Fri Apr 03 00:00:00 EDT 2015,Modified=Tue Jul 21 10:13:33 EDT 2015,description="Pp-KKA78587","Genetic Code"="Standard",Topology="linear",Taxonomy="Eukaryota; Metazoa; Ecdysozoa; Nematoda; Chromadorea; Diplogasterida; Neodiplogasteridae; Pristionchus",Accession="KKA78587",Organism="Pristionchus pacificus","Molecule Type"="AA",GID="802787908"]
	KKA77805[&Created=Fri Apr 03 00:00:00 EDT 2015,Modified=Tue Jul 21 10:16:20 EDT 2015,description="Pp-KKA77805","Genetic Code"="Standard",Topology="linear",Taxonomy="Eukaryota; Metazoa; Ecdysozoa; Nematoda; Chromadorea; Diplogasterida; Neodiplogasteridae; Pristionchus",Accession="KKA77805",Organism="Pristionchus pacificus","Molecule Type"="AA",GID="802778858"]
	NP_000774[&Created=Fri Mar 19 00:00:00 EST 1999,Modified=Tue Jul 21 09:09:19 EDT 2015,description="Hs-CYP26A1","Genetic Code"="Standard",Topology="linear","Common Name"="human",Taxonomy="Eukaryota; Metazoa; Chordata; Craniata; Vertebrata; Euteleostomi; Mammalia; Eutheria; Euarchontoglires; Primates; Haplorrhini; Catarrhini; Hominidae; Homo",Accession="NP_000774",Organism="Homo sapiens","Molecule …
	EDL41793[&Created=Thu Jun 07 00:00:00 EDT 2007,Modified=Tue Jul 21 09:15:47 EDT 2015,description="Mm-CYP26A1","Genetic Code"="Standard",Topology="linear","Common Name"="house mouse",Taxonomy="Eukaryota; Metazoa; Chordata; Craniata; Vertebrata; Euteleostomi; Mammalia; Eutheria; Euarchontoglires; Glires; Rodentia; Sciurognathi; Muroidea; Muridae; Murinae; Mus; Mus",Accession="EDL41793",Organism="Mu…
	NP_001081868[&Created=Wed May 23 00:00:00 EDT 2007,Modified=Tue Jul 21 10:19:27 EDT 2015,description="Xl-CYP26A1","Genetic Code"="Standard",Topology="linear","Common Name"="African clawed frog",Taxonomy="Eukaryota; Metazoa; Chordata; Craniata; Vertebrata; Euteleostomi; Amphibia; Batrachia; Anura; Pipoidea; Pipidae; Xenopodinae; Xenopus; Xenopus",Accession="NP_001081868",Organism="Xenopus laevis",…
	XP_003978021[&Created=Tue Nov 06 00:00:00 EST 2012,Modified=Tue Jul 21 09:53:28 EDT 2015,description="Tr-CYP26A1","Genetic Code"="Standard",Topology="linear","Common Name"="Fugu rubripes",Taxonomy="Eukaryota; Metazoa; Chordata; Craniata; Vertebrata; Euteleostomi; Actinopterygii; Neopterygii; Teleostei; Neoteleostei; Acanthomorphata; Eupercaria; Tetraodontiformes; Tetradontoidea; Tetraodontidae; T…
	AAI09206[&Created=Fri Nov 04 00:00:00 EST 2005,Modified=Mon Jul 20 11:42:40 EDT 2015,description="Hs-CYP26B1","Genetic Code"="Standard",Topology="linear","Common Name"="human",Taxonomy="Eukaryota; Metazoa; Chordata; Craniata; Vertebrata; Euteleostomi; Mammalia; Eutheria; Euarchontoglires; Primates; Haplorrhini; Catarrhini; Hominidae; Homo",Accession="AAI09206",Organism="Homo sapiens","Molecule Ty…
	EDK99117[&Created=Thu Jun 07 00:00:00 EDT 2007,Modified=Tue Jul 21 09:13:15 EDT 2015,description="Mm-CYP26B1","Genetic Code"="Standard",Topology="linear","Common Name"="house mouse",Taxonomy="Eukaryota; Metazoa; Chordata; Craniata; Vertebrata; Euteleostomi; Mammalia; Eutheria; Euarchontoglires; Glires; Rodentia; Sciurognathi; Muroidea; Muridae; Murinae; Mus; Mus",Accession="EDK99117",Organism="Mu…
	XP_003966921[&Created=Tue Nov 06 00:00:00 EST 2012,Modified=Tue Jul 21 09:53:35 EDT 2015,description="Tr-CYP26B1","Genetic Code"="Standard",Topology="linear","Common Name"="Fugu rubripes",Taxonomy="Eukaryota; Metazoa; Chordata; Craniata; Vertebrata; Euteleostomi; Actinopterygii; Neopterygii; Teleostei; Neoteleostei; Acanthomorphata; Eupercaria; Tetraodontiformes; Tetradontoidea; Tetraodontidae; T…
	EAW50081[&Created=Mon Dec 18 00:00:00 EST 2006,Modified=Mon Jul 20 15:20:17 EDT 2015,description="Hs-CYP26C1","Genetic Code"="Standard",Topology="linear","Common Name"="human",Taxonomy="Eukaryota; Metazoa; Chordata; Craniata; Vertebrata; Euteleostomi; Mammalia; Eutheria; Euarchontoglires; Primates; Haplorrhini; Catarrhini; Hominidae; Homo",Accession="EAW50081",Organism="Homo sapiens","Molecule Ty…
	AAI51099[&Created=Mon May 12 00:00:00 EDT 2008,Modified=Tue Jul 21 09:13:02 EDT 2015,description="Mm-CYP26C1","Genetic Code"="Standard",Topology="linear","Common Name"="house mouse",Taxonomy="Eukaryota; Metazoa; Chordata; Craniata; Vertebrata; Euteleostomi; Mammalia; Eutheria; Euarchontoglires; Glires; Rodentia; Sciurognathi; Muroidea; Muridae; Murinae; Mus; Mus",Accession="AAI51099",Organism="Mu…
	NP_001089956[&Created=Wed May 23 00:00:00 EDT 2007,Modified=Tue Jul 21 10:18:42 EDT 2015,description="Xl-CYP26C1","Genetic Code"="Standard",Topology="linear","Common Name"="African clawed frog",Taxonomy="Eukaryota; Metazoa; Chordata; Craniata; Vertebrata; Euteleostomi; Amphibia; Batrachia; Anura; Pipoidea; Pipidae; Xenopodinae; Xenopus; Xenopus",Accession="NP_001089956",Organism="Xenopus laevis",…
	XP_001199776[&Created=Fri Oct 06 00:00:00 EDT 2006,Modified=Tue Jul 21 09:46:03 EDT 2015,description="Sp-CYP26A1","Genetic Code"="Standard",Topology="linear","Common Name"="purple sea urchin",Taxonomy="Eukaryota; Metazoa; Echinodermata; Eleutherozoa; Echinozoa; Echinoidea; Euechinoidea; Echinacea; Echinoida; Strongylocentrotidae; Strongylocentrotus",Accession="XP_001199776",Organism="Strongylocen…
	XP_785693[&Created=Tue Aug 09 00:00:00 EDT 2005,Modified=Tue Jul 21 09:46:12 EDT 2015,description="Sp-CYP26B1","Genetic Code"="Standard",Topology="linear","Common Name"="purple sea urchin",Taxonomy="Eukaryota; Metazoa; Echinodermata; Eleutherozoa; Echinozoa; Echinoidea; Euechinoidea; Echinacea; Echinoida; Strongylocentrotidae; Strongylocentrotus",Accession="XP_785693",Organism="Strongylocentrotus…
	AAH32322[&Created=Thu Jun 27 00:00:00 EDT 2002,Modified=Mon Jul 20 11:39:06 EDT 2015,description="Hs-CYP51A1","Genetic Code"="Standard",Topology="linear","Common Name"="human",Taxonomy="Eukaryota; Metazoa; Chordata; Craniata; Vertebrata; Euteleostomi; Mammalia; Eutheria; Euarchontoglires; Primates; Haplorrhini; Catarrhini; Hominidae; Homo",Accession="AAH32322",Organism="Homo sapiens","Molecule Ty…
	AAH31813[&Created=Thu Jun 27 00:00:00 EDT 2002,Modified=Tue Jul 21 09:36:05 EDT 2015,description="Mm-CYP51A1","Genetic Code"="Standard",Topology="linear","Common Name"="house mouse",Taxonomy="Eukaryota; Metazoa; Chordata; Craniata; Vertebrata; Euteleostomi; Mammalia; Eutheria; Euarchontoglires; Glires; Rodentia; Sciurognathi; Muroidea; Muridae; Murinae; Mus; Mus",Accession="AAH31813",Organism="Mu…
	NP_001091285[&Created=Tue May 22 00:00:00 EDT 2007,Modified=Tue Jul 21 10:20:50 EDT 2015,description="Xl-CYP51A1","Genetic Code"="Standard",Topology="linear","Common Name"="African clawed frog",Taxonomy="Eukaryota; Metazoa; Chordata; Craniata; Vertebrata; Euteleostomi; Amphibia; Batrachia; Anura; Pipoidea; Pipidae; Xenopodinae; Xenopus; Xenopus",Accession="NP_001091285",Organism="Xenopus laevis",…
	XP_011678244[&Created=Tue Mar 24 00:00:00 EDT 2015,Modified=Tue Jul 21 09:45:47 EDT 2015,description="Sp-CYP51A1","Genetic Code"="Standard",Topology="linear","Common Name"="purple sea urchin",Taxonomy="Eukaryota; Metazoa; Echinodermata; Eleutherozoa; Echinozoa; Echinoidea; Euechinoidea; Echinacea; Echinoida; Strongylocentrotidae; Strongylocentrotus",Accession="XP_011678244",Organism="Strongylocen…
	C49A1_DROME[&Created=Fri Dec 01 00:00:00 EST 2000,Modified=Tue Jul 21 09:59:27 EDT 2015,description="Dm-CYP49A1","Genetic Code"="Standard",Topology="linear","Common Name"="fruit fly",Taxonomy="Eukaryota; Metazoa; Ecdysozoa; Arthropoda; Hexapoda; Insecta; Pterygota; Neoptera; Endopterygota; Diptera; Brachycera; Muscomorpha; Ephydroidea; Drosophilidae; Drosophila; Sophophora",Accession="Q9V5L3",Org…
	KKA75373[&Created=Fri Apr 03 00:00:00 EDT 2015,Modified=Tue Jul 21 10:14:13 EDT 2015,description="Pp-KKA75373","Genetic Code"="Standard",Topology="linear",Taxonomy="Eukaryota; Metazoa; Ecdysozoa; Nematoda; Chromadorea; Diplogasterida; Neodiplogasteridae; Pristionchus",Accession="KKA75373",Organism="Pristionchus pacificus","Molecule Type"="AA",GID="802749892"]
	XP_011669904[&Created=Tue Mar 24 00:00:00 EDT 2015,Modified=Tue Jul 21 09:45:08 EDT 2015,description="Sp-CYP2C23","Genetic Code"="Standard",Topology="linear","Common Name"="purple sea urchin",Taxonomy="Eukaryota; Metazoa; Echinodermata; Eleutherozoa; Echinozoa; Echinoidea; Euechinoidea; Echinacea; Echinoida; Strongylocentrotidae; Strongylocentrotus",Accession="XP_011669904",Organism="Strongylocen…
	C4AA1_DROME[&Created=Fri Dec 01 00:00:00 EST 2000,Modified=Tue Jul 21 10:03:05 EDT 2015,description="Dm-CYP4AA1","Genetic Code"="Standard",Topology="linear","Common Name"="fruit fly",Taxonomy="Eukaryota; Metazoa; Ecdysozoa; Arthropoda; Hexapoda; Insecta; Pterygota; Neoptera; Endopterygota; Diptera; Brachycera; Muscomorpha; Ephydroidea; Drosophilidae; Drosophila; Sophophora",Accession="Q9V7G5",Org…
	CP6U1_DROME[&Created=Fri Dec 01 00:00:00 EST 2000,Modified=Tue Jul 21 10:01:01 EDT 2015,description="Dm-CYP6U1","Genetic Code"="Standard",Topology="linear","Common Name"="fruit fly",Taxonomy="Eukaryota; Metazoa; Ecdysozoa; Arthropoda; Hexapoda; Insecta; Pterygota; Neoptera; Endopterygota; Diptera; Brachycera; Muscomorpha; Ephydroidea; Drosophilidae; Drosophila; Sophophora",Accession="Q9V979",Orga…
	KKA68690[&Created=Fri Apr 03 00:00:00 EDT 2015,Modified=Tue Jul 21 10:13:19 EDT 2015,description="Pp-KKA68690","Genetic Code"="Standard",Topology="linear",Taxonomy="Eukaryota; Metazoa; Ecdysozoa; Nematoda; Chromadorea; Diplogasterida; Neodiplogasteridae; Pristionchus",Accession="KKA68690",Organism="Pristionchus pacificus","Molecule Type"="AA",GID="802677753"]
	KKA73391[&Created=Fri Apr 03 00:00:00 EDT 2015,Modified=Tue Jul 21 10:14:03 EDT 2015,description="Pp-KKA73391","Genetic Code"="Standard",Topology="linear",Taxonomy="Eukaryota; Metazoa; Ecdysozoa; Nematoda; Chromadorea; Diplogasterida; Neodiplogasteridae; Pristionchus",Accession="KKA73391",Organism="Pristionchus pacificus","Molecule Type"="AA",GID="802732976"]
	XP_794646[&Created=Wed Aug 10 00:00:00 EDT 2005,Modified=Tue Jul 21 09:46:47 EDT 2015,description="Sp-CYP2D1","Genetic Code"="Standard",Topology="linear","Common Name"="purple sea urchin",Taxonomy="Eukaryota; Metazoa; Echinodermata; Eleutherozoa; Echinozoa; Echinoidea; Euechinoidea; Echinacea; Echinoida; Strongylocentrotidae; Strongylocentrotus",Accession="XP_794646",Organism="Strongylocentrotus …
	XP_003731917[&Created=Thu Jun 07 00:00:00 EDT 2012,Modified=Tue Jul 21 09:45:56 EDT 2015,description="Sp-CYP55A3","Genetic Code"="Standard",Topology="linear","Common Name"="purple sea urchin",Taxonomy="Eukaryota; Metazoa; Echinodermata; Eleutherozoa; Echinozoa; Echinoidea; Euechinoidea; Echinacea; Echinoida; Strongylocentrotidae; Strongylocentrotus",Accession="XP_003731917",Organism="Strongylocen…
;
end;
begin characters;
	dimensions nchar=1855;
	format datatype=protein missing=? gap=-;
	matrix
	AAI12185	---------------------------------------------------------------------------------------------------MMTTSLIWG------------------------------------------------------------------IAIAACCCLWLILGIRRRQTGEPPLENGLIPYLGCALQFGANP------------------------------------------------------------------------------------------------------------------------LEFLRANQRKHGHVFTCKLMG------------------KYVHFITNPLSYHKVLCH-GKYF…
	EDL05690	---------------------------------------------------------------------------------------------------MMSISLIWG------------------------------------------------------------------IAVVVSCCIWFIIGIRRRKVGEPPLDNGLIPYLGCALKFGSNP------------------------------------------------------------------------------------------------------------------------LEFLRAKQRKHGHVFTCKLMG------------------KYVHFITNSLSYHKVLCH-GKYF…
	AAI36575	--------------------------------------------------------------------------------------------------MAGEVSAATGRFS-----------------------------------------------------LERLGLPGLALAAALLLLALCLLVRRTRRPGEPPLIKGWLPYLGVVLNLRKDP------------------------------------------------------------------------------------------------------------------------LRFMKTLQKQHGDTFTVLLGG------------------KYITFILDPFQYQLVIKN-HKQL…
	EDL34867	--------------------------------------------------------------------------------------------------MQGATTLDAA--S-----------------------------------------------------PGPLALLGLLFAATLLLSALFLLTRRTRRPREPPLIKGWLPYLGMALKFFKDP------------------------------------------------------------------------------------------------------------------------LTFLKTLQRQHGDTFTVFLVG------------------KYITFVLNPFQYQYVTKN-PKQL…
	AAH67434	---------------------------------------------------------------------------------------------------MVLWGPVLG-----------------------------------------------------------------ALLVVIAGYLCLPGMLRQRRPWEPPLDKGTVPWLGHAMAFRKNM------------------------------------------------------------------------------------------------------------------------FEFLKRMRTKHGDVFTVQLGG------------------QYFTFVMDPLSFGPILKDTQRKL…
	AAH10974	---------------------------------------------------------------------------------------------------MTLWCTVLG-----------------------------------------------------------------ALLTVVG-CLCLSLLLRHRRPWEPPLDKGFVPWLGHSMAFRKNM------------------------------------------------------------------------------------------------------------------------FEFLKGMRAKHGDVFTVQLGG------------------QYFTFVMDPLSFGPIIKNTEKAL…
	AAH10358	---------------------------------------------------------------------------------------------------MELISPTVII--------------------------------------------------------------------ILGCLALFLLLQPKNLR-RPPCIKGWIPWIGVGFEFGKAP------------------------------------------------------------------------------------------------------------------------LEFIEKARIKYGPIFTVFAMG------------------NRMTFVTEEEGINVFLKS--KKV…
	EDL23411	------------------------------------------------------------------------------------------------MGIMELFSPIAIA--------------------------------------------------------------------VLGSCVLFLFSRLKNLL-GPPCIQGWIPWIGAGLEFGKAP------------------------------------------------------------------------------------------------------------------------LEFIEKARIKYGPVFTIFAMG------------------NRMTFVSEEEGINVLLKS--EHV…
	NP_001089111	--------------------------------------------------------------------------------------------MEQIASVSAQFSPTAALG--------------------------------------------------------------LLVALLTAVLVRYLLPNASHKPPYPPCIRGWIPWFGAAFEMGKAP------------------------------------------------------------------------------------------------------------------------LEFIARAKEKHGPVFTVLAAG------------------NRLTFLNGKEGVSAFFSS--KDA…
	ADY44622	---------------------------------------------------------------------------------------------------------------------------------------------------------------------------------------------------------------------------------------------------------------------------------------------------------------------------------------------------------------------------------------------------------------…
	ERG78848	-----------------------------------------------------------------------------------------------------------------------------------------MECFDLYGSFADLKWPVREQVYVEENIGMWRSVVFLSRNAR----LSIDASGLAPKPFHEMPGPSSLPLFGTLLHYRTGGN------------------------------------------------------------------------------------------------------------------HIETYASTLRELHKTHGAIVKEKIGW----------------GRGYVVHVFDPEDARKIFNAEGKQP…
	CAP24092	---------------------------------------------------------------------------------------------------------------------------------------------------------------------MRRSIKILAENLENCPYT-SATTTAPPRRFSEIPGPREIPVIGNSGNLKYAIG----------------------------------------------------------------------------------------------------------------------------------------------------------------------TADAQTVFAADGKTP…
	CCD64858	---------------------------------------------------------------------------------------------------------------------------------------------------------------------MRRSIRNLAENVEKCPYSPTSSPNTPPRTFSEIPGPREIPVIGNIGYFKYAVKSDA--------------------------------------------------------------------------------------------------------------KTIENYNQHLEEMYKKYGKIVKENLGF----------------GRKYVVHIFDPADVQTVLAADGKTP…
	XP_003727902	----------------------------------------------------------------------------------------------------------------------------------------------------------MLPASVGRTSACRMASMAQQILHRHVGTMVTSEHLEDAKPYDEIPGPKGVPFFGSLFDYTGLGP-----------------------------------------------------------------------------------------------------------------YKLDKLHEATVDRFRNFGPIFKETLAG------------------VTHVHIIDPTDVRELFRNEGRSP…
	C12A4_DROME	----------------------------------------------------------------------------------------------------------------------------------------------------MLKVRSALSLIQSQKATLSLATQKRWQTNVATAEAREDSEWLQAKPFEQIPRLNMWALSMKMSMPGGKYKN-------------------------------------------------------------------------------------------------------------------MELMEMFEAMRQDYGDIFFMPGIM----------------GNPPFLSTHNPQDFEVVFRNEGVWP…
	C12A5_DROME	----------------------------------------------------------------------------------------------------------------------------------------------------MLKGRIALNILQSQKPIVFSASQQRWQTNVPTAEIRNDPEWLQAKPFEEIPKANILSLFAKSALPGGKYKN-------------------------------------------------------------------------------------------------------------------LEMMEMIDALRQDYGNIIFLPGMM----------------GRDGLVMTHNPKDFEVVFRNEGVWP…
	C12C1_DROME	----------------------------------------------------------------------------------------------------------------------------------------------------MLR----LTVKHGLRANSQLAATR--NPDASSYVQQLESEWEGAKPFTELPGPTRWQLFRGFQK-GGEYHQ-------------------------------------------------------------------------------------------------------------------LGMDDVMRLYKKQFGDICLIPGLF----------------GMPSTVFTFNVETFEKVYRTEGQWP…
	CCD1P_DROME	----------------------------------------------------------------------------------------------------------------------------------------------------MNT----LSSARSVAIYVGPVRSSR-SASVLAHEQAKSSITEEHKTYDEIPRPNKFKFMRAFMP-GGEFQN-------------------------------------------------------------------------------------------------------------------ASITEYTSAMRKRYGDIYVMPGMF----------------GRKDWVTTFNTKDIEMVFRNEGIWP…
	C12E1_DROME	-------------------------------------------------------------------------------------------------------------------------------------------------------------MLSTQWNANKQISRQIYQLCRGLAQKATAVNLEEAKPYADIPGPSKLQLIRAFLP-GGLYKN-------------------------------------------------------------------------------------------------------------------LPVHEMFLDMNRQYGSIFRMPSVA----------------G-TDLVLTMNPQDYEVIFRNEGQYP…
	C12B2_DROME	----------------------------------------------------------------------------------------------------------------------------------------------MWKYSNKIIYRNVSGNQLWFNRNSSVGGTLSQQTQLELADSRIDEKWQQARSFGEIPGPSLLRMLSFFMP-GGALRN-------------------------------------------------------------------------------------------------------------------TNLIQMNRLMREMYGDIYCIPGMM----------------GKPNAVFTYNPDDFEMTYRNEGVWP…
	CP11A_HUMAN	---------------------------------------------------------------------------------------------------------------------------------------------------MLAKGLPPRSVLVKGCQTFLSAPREGLGRLRVPTGEGAGISTRSPRPFNEIPSPGD-NGWLNLYHFWRETGT-------------------------------------------------------------------------------------------------------------------HKVHLHHVQNFQKYGPIYR--EKL----------------GNVESVYVIDPEDVALLFKSEGPNP…
	AAH68264	---------------------------------------------------------------------------------------------------------------------------------------------------MLAKGLSLRSVLVKGCQPFLSPTWQGP---VLSTGKGAGTSTSSPRSFNEIPSPGD-NGWLNLYHFWRESGT-------------------------------------------------------------------------------------------------------------------QKIHYHQMQSFQKYGPIYR--EKL----------------GTLESVYIVDPKDASILFSCEGPNP…
	AAH96286	------------------------------------------------------------------------------------------------------------------------------------------------------------MALRAKAEVCMAVPWLSLQR-AQALGTRAARVPRTVLPFEAMPRRPG-NRWLRLLQIWREQGY-------------------------------------------------------------------------------------------------------------------EDLHLEVHQTFQELGPIFR--YDL----------------GGAGMVCVMLPEDVEKLQQVDSLHP…
	EAW82292	------------------------------------------------------------------------------------------------------------------------------------------------------------MALRAKAEVCVAAPWLSLQR-ARALGTRAARAPRTVLPFEAMPQHPG-NRWLRLLQIWREQGY-------------------------------------------------------------------------------------------------------------------EHLHLEMHQTFQELGPIFR--YNL----------------GGPRMVCVMLPEDVEKLQQVDSLHP…
	AAI39251	----------------------------------------------------------------------------------------------------------------------------------------------------------MTMALRVTTDVWLARPWQCLHR-TRALGTTATLAPKTLQPFEAIPQYSR-NKWLKMIQILREQGQ-------------------------------------------------------------------------------------------------------------------ENLHLEMHQVFRELGPIFR--HSV----------------GKTQIVFVTLPEDVEKLYQVESTHP…
	AAI16909	------------------------------------------------------------------------------------------------------------------------------------------------------------MALRVTADVWLARPWQCLHR-TRALGTTATLAPKTLQPFEAIPQYSR-NKWLKMIQILREQGQ-------------------------------------------------------------------------------------------------------------------ENLHLEMHQVFRELGPIFR--HSV----------------GKTQIVSVMLPEDAEKLHQVESMLP…
	EAW75573	--------------------------------------------------------------------------------------------------------------------------------------------MSSPISKSRSLAAFLQQLRSPRQPPRLVTSTAYTSPQPREVPVCPLTAGGETQNAAALPGPTSWPLLGSLLQILWKGGL-------------------------------------------------------------------------------------------------------------------KKQHDTLVEYHKKYGKIFR--MKL----------------GSFESVHLGSPCLLEALYRTESAYP…
	AAI09141	--------------------------------------------------------------------------------------------------------------------------------------------MSCPIDKRRPLIAFLRRLRDLGQPPRSVTSKAHVKRAPKEVPLCPLMTDGETRNVTSLPGPTNWPLLGSLLEIFWKGGL-------------------------------------------------------------------------------------------------------------------KKQHDTLAEYHKKYGQIFR--MKL----------------GSFDSVHLGSPSLLEALYRTESAHP…
	AAH51851	-------------------------------------------------------------------------------------------------------------------------------------MAALGCARLRWALRG---AGRGLCPHG-ARAKAAIPAALPSDKATGAPGAGPG-VRRRQRSLEEIPRLG---QLRFFFQLFVQGYA-------------------------------------------------------------------------------------------------------------------LQLHQLQVLYKAKYGPMWM--SYL----------------GPQMHVNLASAPLLEQVMRQEGKYP…
	EDL00348	-------------------------------------------------------------------------------------------------------------------------------------MAAWSRTRLRWTLLDPRVVGRGLCPQG-ARAKATIPAALQAQESTEGPGTGQ--DRPRLRSPAELPGTG---TLQFLFQLFLQGYV-------------------------------------------------------------------------------------------------------------------LHLPDLQVLNKTKYGPMWT--TSF----------------GTYTNVNLASAPLLEQVMRQEGKYP…
	NP_001087098	----------------------------------------------------------------------------------------------------------------------------MSRGGLLLKTCRVAVSQGRAVTGGPPASRLHCVPQGSGYLQAGRGVSVSQGRAVTGAAVETADGRKEMKEFDDLPGPS---LLKNLYYYFVRGYL-------------------------------------------------------------------------------------------------------------------LHTHELQLNYKKMYGPLWR--SEI----------------GKYKMVNIGDPEALQQLLRQEGKYP…
	AAI36387	---------------------------------------------------------------------------------------------------------------------------------------------------MTQTLKYASRVFHRVRWAPELGASLGYREYH-----------SARRSLADIPGPS---TPSFLAELFCKGGL-------------------------------------------------------------------------------------------------------------------SRLHELQVQGAAHFGPVWL--ASF----------------GTVRTVYVAAPALVEELLRQEGPRP…
	EDL24463	---------------------------------------------------------------------------------------------------------------------------------------------------MTQAVKLASRVFHRIHLPLQLDASLGSRGSE-----------SVLRSLSDIPGPS---TLSFLAELFCKGGL-------------------------------------------------------------------------------------------------------------------SRLHELQVHGAARYGPIWS--GSF----------------GTLRTVYVADPTLVEQLLRQESHCP…
	NP_001001665	---------------------------------------------------------------------------------------------------------------------------------------------------------------------------------------------------------------------------------------------------------------------------------------------------------------------------------------------------------------------------------------------------------------…
	XP_011608385	--------------------------------------------------------------------------------------------------------------------------------MSVMNKLTTTCWTNFYGDRRNKQMLFVLRCLHKSATSGTFGVAREEPLPERLITSTDATKKRLPKTLAEMPGPG---TISNLFEFFWRDGF-------------------------------------------------------------------------------------------------------------------SRIHEIQIEHSKMYGKIFK--SRF----------------GPQLVVSVADRDLVAEVLRAEGVAP…
	CDP97937	-----------------------------------------------------------------------------------------------------------------------------------------------------------------------MTAIFAIIIFIFHAFIYYVYSEYIVLRHKYPPGPIPLPFFGNF-----------------------------------------------------------------------------------------------------------------------LQIDLAYPHRSMIKWKKKFGPMFTIWLP-------------------GPVIVLADYKLLREALVNQGNIF…
	EFO25368	-----------------------------------------------------------------------------------------------------------------------------------------------------------------------MTVLFAVIIFVFHIFIYYLYSEYIVLRHKYPPGPIPLPFVGNF-----------------------------------------------------------------------------------------------------------------------LQIDLAYPHRSMIKWKKKFGPVFTIWLP-------------------GPIVVLADYKLLREALISQGNIF…
	ERG78937	---------------------------------------------------------------------------------------------------------------------------------------------------------------------------------------------------------------------------------------------------------------------------------------------------------------------------------------------------------------------------------------------------------------…
	CEF63385	---------------------------------------------------------------------------------------------------------------------------------------------------------------------------------------------------------------------------------------------------------------------------------------------------------------------------------------------MASPYKTILKWKQIYGDIFTIWLP-------------------RPTVVLASANIIKETLIKNKEIF…
	'SSTP scaffold0000015'	------------------------------------------------------------------------------------------------------------------------------------------------------------------MLLIILFIIFSLIYICYNFYTNIK---------KYPNGPKPLPIIGNT-----------------------------------------------------------------------------------------------------------------------HSIDMASPYKTVMKWKKIYGDIFTIWLP-------------------RPTIVLASANVIKEALIKNKEVF…
	Bx-DAF-9	---------------------------------------------------------------------------------------------------------------------------------------------------------------MLFFLAIAIAIGVSLFMIKRNKCELDEGCNDKLVESEYPPGPPPFPLVGNF-----------------------------------------------------------------------------------------------------------------------PQIDLAQPHKTMNEWKERYGEVFTVYLP-------------------KPVVVLAGARALHEALVQKGEHF…
	CAP33273	------------------------------------------------------MHSKVTVLRRRQADAELWMGRAHTLLSSDRAKIVSYKNRILNLFMNYR-KLQTKTSNKYFFRFPNLTIVTETMQMSNSLYIQIRDWVAFVVSHHVIMAMYFVLSYSVIPYFVPSVFWEKCFIRFFIVHLFLVVFLHYQRVTKYPPGPPPMAILGNS-----------------------------------------------------------------------------------------------------------------------PFINVLSPEKTFLEYREIYGPVFTLHLS-------------------QPTVILADYKSIEEALVANGQKT…
	CCD64552	---------------------------------------------------------------------------------------MHLENRVLSSVLDYASKFYKRMSSLVFFSAN---SIQVQMNISQSSWIKCRDWMAFALSHHIIMGIYLLILRNFLPQVVPDFEWQHYFMRVFIVHIIYIIISYFIRITRYPPGPPPMAVFGNS-----------------------------------------------------------------------------------------------------------------------PFVNILTPEQTFLEYREIYGPIFTLHLS-------------------QPTIILAEYKTIQEALVKNGQQT…
	CDP96968	-----------------------------------------------------------------------------------------------------------------------------------------------------------------------------------MHSPKVNCKEYLQKREFYDLG-----------------------------------------------------------------------------------------------------------------------------------------------------NLVTFWIGP------------------IPLVMVTDVETMREYFVRNSEIF…
	EDP31070	--------------------------------------------------------------------------------------------------------------------------------------------MYSFRFILLFVMMIIAISSILYSKTWISFIPLPIPPTLMLLAAVYIFHELSWKRRFLPPGPTPWLFFGNI---------------------------------------------------------------------------------------------------------------------LHFIF-YESIDDMFLTWKQKYGNLVTFWIGP------------------IPLVMVTDVETMREYFVRNSEIF…
	EFO24453	---------------------------------------------------------------------------------------------------------------------------MIRLITTFRRRSDFNSTMYSFQFVLLYGIVIIAICSVLLSKTWISFVPLPIPPSLALLAAIYIFYDLSWKRRFLPPGPAPWLFFGNI---------------------------------------------------------------------------------------------------------------------LHFMF-YKSIDDMFLTWKRKYGNLVTFWIGP------------------IPLVMVTDVETMHEYFVRNAEIF…
	ERG86670	---------------------------------------------------------------------------------------------------------------------------------------------------------------------------MTAVSCKTMIPKACYRWRSCRNGAYSRIG-------------------------------------------------------------------------------------------------------------------------------------------------RIHGAVMTFWVGP------------------FPLVMVSEPDAMKKYFVRNSDIF…
	CAP32156	--------------------------------------------------------------------------------------------------------------------------------------------MPSIKYAILLSVVTSFLY-FRIMKSFEMDSYTTTYIYLFFCTISYIFYESNYKRRRLPNGPMPWLVAGNM---------------------------------------------------------------------------------------------------------------------PSFIN-VKNVDDLFLYWKQRYGGIFTVWIGP------------------IPLVMVSDLPTIKKYFIQHADAF…
	CCD61735	--------------------------------------------------------------------------------------------------------------------------------------------MPSLRNAILLTIATTFLY-FRIMRTLNFDNYMATYIYFLTCITLYAIYELNYKRRRLPNGPVPWLVAGNM---------------------------------------------------------------------------------------------------------------------PSFIN-VNNVDVLFQSWKQQYGGIFTVWIGP------------------IPLVMVSDLPTIKKYFIQHADSF…
	CEF70998	----------------------------------------------------------------------------------------------------------------------------------MTTLTFIHYKKTQFQIITLLLLFILLFFGLTFKAIEVFKYLNVKILFYIGILSIYVYHELYWKRKNLPPGPVPWLIAGNM---------------------------------------------------------------------------------------------------------------------PQLLLSINNVDKKFLEWKKIYGGQYTFWMGP------------------IPMVFVADVETMKLYFSKNGEYF…
	'SSTP contig0000009'	----------------------------------------------------------------------------------------------------------------------------------MTSLTFIHYKKTQFQIITLLLLFILIFCGLTFKAIELLKYLNVKILFYIGVLSIYIYHELYWKRKNLPPGPVPWLVAGNM---------------------------------------------------------------------------------------------------------------------PQLLLSINNIDKKFLEWKNKYGGQYTLWIGP------------------IPMVFVSDVEKMKLYFVKNGEHF…
	CAP34819	-----------------------------------------------------------------------------------------------------------------------------------------------------------------------------------------------------------------------------------------------------------------------------------------------------------------------------------------MFSYPPPGTSAFSAWTQKFGKIYTIWMGT------------------TPAVVVTGYKELKETFVNDGDSY…
	CCD64274	----------------------------------------------------------------------------------------------------------------------------------------------------------------------------MIFFLLLTAFVLYLFNEFYWKRRGLPPGPIPLPIIGNM---------------------------------------------------------------------------------------------------------------------IELFSYPPP-TAAYDAWTKKFGKIYTVWMGT------------------DPAVIITGYKELKDTFVNDGHSY…
	CAP22529	--------------------------------------------------------------------------------------------------------------------------------------------------------------------------------------------------------------------------------------------------------------------------------------------------------------------------------------------------------------------------------------------MIGTYDKIKETFIRDGDTY…
	CCD70992	----------------------------------------------------------------------------------------------------------------------------------------------------------------------------MILLLLFTVLIAFLFHEMYWKRRNLPPGPIPLPLIGN----------------------------------------------------------------------------------------------------------------------LQSMLLEKPGYECFRRWNKQFGDLYTFWMGN------------------TPYVIVSSYELMKETFIRDGDTY…
	CCD70987	----------------------------------------------------------------------------------------------------------------------------------------------------------------------------MILLLVFTAFLAFLFHELYWKRRNLPPGPIPLPYMGN----------------------------------------------------------------------------------------------------------------------ILTMLMNKPGYECFRNWTKKYGDVYTFWMGK------------------TPYVMISSYDLLKDTFVRDGDTY…
	CCD71001	----------------------------------------------------------------------------------------------------------------------------------------------------------------------------MIILLVFTAFLAFLFHELYWKRRNLPPGPIPLPFMGN----------------------------------------------------------------------------------------------------------------------ILTMLLNKPGYECFRNCTKKYGDVYTFWMGK------------------TPFVMISSYDLLKDTFVRDGDTY…
	CCD70986	----------------------------------------------------------------------------------------------------------------------------------------------------------------------------MILLLLSAAVCLFLFHELYWKRRSLPPGPTPLPFMGN----------------------------------------------------------------------------------------------------------------------TLAMLLEKPGYECFRRWTKQFGGVYTFWMGN------------------IPYVIIGSYDLLKETFVRDGDTY…
	CCD70989	----------------------------------------------------------------------------------------------------------------------------------------------------------------------------MIILLLSAAVCVFLFHELFWKRRHLPPGPTPLPFMGN----------------------------------------------------------------------------------------------------------------------ILAVILEKPGYECFRRWTKQFGDVYTFWMGN------------------TPYIIIGTYDLLKETYIRDGDTY…
	CCD72308	--------------------------------------------------------------------------------------------------------------------------------------------------------------------------MFFILVLVLTGISIYLFHLLYWKRRNLPPGPTPLPLFGN----------------------------------------------------------------------------------------------------------------------TLPTLFDIPGYKTFGKLKEQYGDAYTFWMGK------------------DPYVMICSYDLLKETFIRDADTY…
	CAP22548	----------------------------------------------------------------------------------------------------------------------------------------------------------------------------MILLLLFTTLSLWLFHELYWKRRNYPNGPLPLPVIGN----------------------------------------------------------------------------------------------------------------------MVPIMKLNS----FTWFKYPY---ISFIPGT------------------KPYIVVSSYKRLKETFILDGDTY…
	CCD67437	----------------------------------------------------------------------------------------------------------------------------------------------------------------------------MLLLLFLSVLFLALFYEFHWKRRNYPAGPLPLPVIGN----------------------------------------------------------------------------------------------------------------------MWSMMRNNSGVECFRQWTKDFGDVYTFWFGT------------------KPYIVVSSYKRLKEAFILDGDTF…
	CCD72464	----------------------------------------------------------------------------------------------------------------------------------------------------------------------------MIAFSIFIAIFFWLAHCFYFKRRNLPPGPTPLPFLGN----------------------------------------------------------------------------------------------------------------------SLSMIWENPGYECFRRWTRIYGDVFTFWLGD------------------TPYVVISSLEKMKETFIKDGETY…
	CCD67429	----------------------------------------------------------------------------------------------------------------------------------------------------------------------------MIIILLLTFLTIYFVYELYWKRRNFPPGPCPLPVFGN----------------------------------------------------------------------------------------------------------------------LLSIANPPPGYKAFERWTKKYGDVYTFWIGN------------------TPHIMINTWDKIKETFIRDADTY…
	CCD67427	----------------------------------------------------------------------------------------------------------------------------------------------------------------------------MLIILLLTVLTVYLVYELYWKRRNFPPGPCPLPVFGN----------------------------------------------------------------------------------------------------------------------LLSIANPPPGYEAFERWTKKYGDIYTFWIGN------------------TPHIMINTWDKIKETYIRDAETY…
	CAP27651	----------------------------------------------------------------------------------------------------------------------------------------------------------------------------MILILILSFVFLYIFYELHWKRRNLPPGPTPLPFLGN----------------------------------------------------------------------------------------------------------------------LLELNKLKPGYEAFAKWKKKYGSVFTFWMGK------------------KPFIIICSYDKLKETFVKDGETY…
	CAA16294	----------------------------------------------------------------------------------------------------------------------------------------------------------------------------MLLLLIFSSIFLYFFYHFHWKRRNLPPGPRPLPFLGN----------------------------------------------------------------------------------------------------------------------LLSLKTLKPGYEAFSNWKKEYGPIFTFWMAN------------------KPFVIIASYEKMKETFVKDGDTY…
	CAB07250	----------------------------------------------------------------------------------------------------------------------------------------------------------------------------MLLLLISSLIFLFFAYHFSWKRRNYPPGPTPLPLVGN----------------------------------------------------------------------------------------------------------------------LLQLQKF--GYDIFHKWKKEFGPVFTFWLAD------------------RPFIFITSYEVMKETFVKDGDTF…
	CCD67812	----------------------------------------------------------------------------------------------------------------------------------------------------------------------------MVLNIILVVVVAFLFHHLYWKRRNWPAGPTPLPLIGN----------------------------------------------------------------------------------------------------------------------LLSLRNPAPGYKAFARWTAKYGDIYTFWLGT------------------RPYILVSSYEALKETFIKDGETY…
	CAP36465	----------------------------------------------------------------------------------------------------------------------------------------------------------------------------MIPLILLLCFVFFLLHQYLWRRRGLPPGPTPIPVFGNL---------------------------------------------------------------------------------------------------------------------FQLSGSEAPGISIFQKWKDQYGPIFTFYMGP------------------VPFVVLTDYQDIKETIIKDGETY…
	CCD65646	----------------------------------------------------------------------------------------------------------------------------------------------------------------------------MILIFFALCTLFFLIHQYLWRRRGLPPGPTPIPIFGNL---------------------------------------------------------------------------------------------------------------------FQLSGSEAPGISIFQKWKDQYGPIFTFYMGP------------------VPFVVLTDYQDIKETVIKDGDTY…
	CAP24405	----------------------------------------------------------------------------------------------------------------------------------------------------------------------------MILLILGSLLFLYLFDCFYWKRRNLPPGPLPLPVIGNL---------------------------------------------------------------------------------------------------------------------HLLTDEMKPGYKLYAKLKEEYGPVFTFWMAK------------------LPMVTVTDWKLIKQHFIKDGGSF…
	CCD67644	----------------------------------------------------------------------------------------------------------------------------------------------------------------------------MILLILTSILIIYLFNHFYWKRRKLPPGPIPLPIIGNL---------------------------------------------------------------------------------------------------------------------YLMTEDVKPGYKMYEKLKDKYGPVFTFWLAN------------------LPMVTVTDWKLIKQHFIKDGANF…
	CCD67662	----------------------------------------------------------------------------------------------------------------------------------------------------------------------------MILFIVLSIVSIYLFDLFYWKRRNLPPGPLPLPLVGNL---------------------------------------------------------------------------------------------------------------------HMMSDDVKPGYSLFSNLKEQYGHVYTFWMAS------------------LPIVHVTDWNLIKQHFIKDGGNF…
	CEF63065	-----------------------------------------------------------------------------------------------------------------------------------------------------------------------------------------------------------------M---------------------------------------------------------------------------------------------------------------------LDVVKNP-PGYDAFIKWKKKYGNIYTYWFGS------------------QHVIAICDYDLMVSTFVKDGDNF…
	'SSTP contig0000001'	----------------------------------------------------------------------------------------------------------------------------------------------------------------------------MFVITILFFTIIFLLNNFYWKRRNLPKGPTPLPLFGNM---------------------------------------------------------------------------------------------------------------------LDIVKNP-PGYDAFIKWKKEYGNIYTYWFGS------------------QHVVAICDYDLMVSTFLKDGDNF…
	CAP36051	----------------------------------------------------------------------------------------------------------------------------------------------------------------------------MFLILLITTILAVALVHQWRARRQLPRGPFPLPIIGNLHQL------------------------------------------------------------------------------------------------------------------LFYCWKNGGIIEGYAEIEKSFGKVYTLWIGP------------------LPTVFISDYDVAVETHIKRANVF…
	CAB03339	----------------------------------------------------------------------------------------------------------------------------------------------------------------------------MFLILLFSTILAIALVHQWRARKQLPRGPYPLPLIGNLHQL------------------------------------------------------------------------------------------------------------------FYYCWKNGGLVEGYAEIEKSFGKVYTVWIGP------------------MPTVFISDYDVAQETHVKRANVF…
	CAB03340	----------------------------------------------------------------------------------------------------------------------------------------------------------------------------MFLVLLFFTIISLALAHQWRARKQLPRGPYPLPLIGNLHQL------------------------------------------------------------------------------------------------------------------LYYCWKNGGLVEGYAEIQKSFGKVYTLWIGP------------------LPTVFIADFEVAHETHVKRAHEF…
	CAP22558	----------------------------------------------------------------------------------------------------------------------------------------------------------------------------MFLILFFSTIITVLVVHQWMKRRRLPKGPLPIPFFGNLHQL------------------------------------------------------------------------------------------------------------------FYFYWKYGGAVAAYRHLEQEYGKVFTVWIGP------------------LPTVYISDYDIAHETHIKRGNVF…
	CCD61382	----------------------------------------------------------------------------------------------------------------------------------------------------------------------------MLLILLFTTVLAILIIHQWIKRRNLPNGPTPIPIIGNLHQL------------------------------------------------------------------------------------------------------------------FYLYWKHGGAVSAYRQLEQTYGKVFTVWIGP------------------LPTVYISDYDLAHETHIKKSNIF…
	CAP22562	----------------------------------------------------------------------------------------------------------------------------------------------------------------------------MLIILLLVTLLAVATAYQWKKCQKLPKGPTPLPIIGNFHQF------------------------------------------------------------------------------------------------------------------VYYGLKLGSAVAVYHHFEKVHGKVFTLWMGL------------------LPTVYISDYDIAHETHIKRANIF…
	CCD61366	----------------------------------------------------------------------------------------------------------------------------------------------------------------------------MLIILLLVTFFAVATAYQWRKCQRLPKGPTPLPLIGNFHQF------------------------------------------------------------------------------------------------------------------IYYGIKLGSAVAVYHEFEKTYGKVFTIWMGP------------------LPSVYISDYDVAHESHIKRANIF…
	CAP22559	----------------------------------------------------------------------------------------------------------------------------------------------------------------------------MFLFLIFFSTLTYFCLNLYRRRQKNPNGPIPLPLIGNLHQI------------------------------------------------------------------------------------------------------------------AYYAKKTGGIVPAFNEFKKQYGNVFTLWMGP------------------VPSVYIADFDIAYETHVKRVNVF…
	CCD61360	----------------------------------------------------------------------------------------------------------------------------------------------------------------------------MFLILILTSILTYFSINLWRGRRRNPKGPLPLPLIGNLHQL------------------------------------------------------------------------------------------------------------------IYNSWKTGGMVAGFQEFKKHYGKFFTLWFGP------------------IPIVFIADYDIAYETHVKRANVF…
	CAP22560	----------------------------------------------------------------------------------------------------------------------------------------------------------------------------MFFVLILSAVFAVLAVNLWRARQRLPKGPSPLPLIGNLHQL------------------------------------------------------------------------------------------------------------------VYTCWKAGGTVGGFNEFRREFGNVFTIWMGP------------------IPTVHITDFDVAHETHVKRANTF…
	CCD61363	----------------------------------------------------------------------------------------------------------------------------------------------------------------------------MILILILSAIVAIFTVNLWRARQKLPKGPTPLPLIGNLHQL------------------------------------------------------------------------------------------------------------------IYNAWKNGGIVQGFNEFKKQYGNVFTIWMGP------------------IPSVHIADFDVAHETHVKRANTF…
	CCD61362	----------------------------------------------------------------------------------------------------------------------------------------------------------------------------MLIILILVAIAAVLTVNLWRARQKLPNGPTPLPIIGNFHQL------------------------------------------------------------------------------------------------------------------FYNGWKYGGLVAGFDQFRKQYGKVFTVWMGP------------------IPAVQICDFDVAHETHVKKAHTF…
	CCD61368	----------------------------------------------------------------------------------------------------------------------------------------------------------------------------MLLILILLAVAAVLTANLWRARQKLPKGPTPLPLIGNFHQL------------------------------------------------------------------------------------------------------------------FYLSWKTGSLVAAFNELKKQYGKVFTVWMGP------------------KPSVYICDYDIAHETHVKRANIF…
	CCD61361	----------------------------------------------------------------------------------------------------------------------------------------------------------------------------MLFILILTATVLILTVNIWRAWRKLPNGPLPIPLIGNFHQL------------------------------------------------------------------------------------------------------------------FYYAWRFGGIVEGIKEMKKQYGKVFTLWMGP------------------LPMVNICDYDIAYETHVKRANIF…
	CAP22668	----------------------------------------------------------------------------------------------------------------------------------------------------------------------------MIFILLLTTFLAILIVRQYQKAKKFPPGPTSLPFIGNIHQL------------------------------------------------------------------------------------------------------------------IYYCWKHKGVVPAFDYFRQTYGDVFTLWLGP------------------IPHVSICDYETSQEVFVKNGNKY…
	CCD72732	----------------------------------------------------------------------------------------------------------------------------------------------------------------------------MIVILLLTTLIAFLVARQYQKAKKLPPGPVSLPLIGNIPQL------------------------------------------------------------------------------------------------------------------VYYIWREKGVVPAFDLFRQIYGDVFTIWLGP------------------IPHVSICDYDTSQEVFVKNGSRL…
	CCD72733	----------------------------------------------------------------------------------------------------------------------------------------------------------------------------MIFVLLLTTFLAVLIIRQYQKARKLPPGPVSLPLIGNIHQL------------------------------------------------------------------------------------------------------------------VYHIWNEKGVVPAFDLFRKKYGDVFTIWLGP------------------IPHVSICNYETSQEVFVKNGNKY…
	CCD72731	----------------------------------------------------------------------------------------------------------------------------------------------------------------------------MIILIFITTLLTFLIVRQNQLSKKLPPGPIAFPIIGNIPQV------------------------------------------------------------------------------------------------------------------AYYVWKTEGMVPALDLFRKTYGNVFTIWLGP------------------IPHVSICDYETSQEVFVKNGNKF…
	CAP39326	----------------------------------------------------------------------------------------------------------------------------------------------------------------------------MILLLSFCLLLIFWIISNFRKGSNLPPGPTPLPLIGNIHQL------------------------------------------------------------------------------------------------------------------IYLIWKLNGIVPTLDFYRKKYGNAYTIWLGP------------------MPTVNITDYEMAHEIFVKNGKKC…
	CAB05484	----------------------------------------------------------------------------------------------------------------------------------------------------------------------------MILILLFLTAITVITVRLYRKVLRFPPGPFPLPLIGNAHQI------------------------------------------------------------------------------------------------------------------AYQAWRRGGILPALDYYRKKYGNAYTLWLGP------------------KASVSITDFETSQEVFVKQGKKC…
	CAP30519	----------------------------------------------------------------------------------------------------------------------------------------------------------------------------MFLLLLIISIIAWLSARQYLKSKRLPPGPTSFPLIGNLHQI------------------------------------------------------------------------------------------------------------------GYQLWKTGGMVATLNHYRKQYGDVFTLWLGP------------------IPHVNITNYEISHEVFVKNATKY…
	CAB01123	----------------------------------------------------------------------------------------------------------------------------------------------------------------------------MFFILLFVSIISFLTARQFLKAKRLPPGPFSLPLIGNAHQV------------------------------------------------------------------------------------------------------------------GYQLWRTGGVTNMLNHFRKEYGDIFTLWLGP------------------IPHVNITNYELSHEVFVKNSTKY…
	CCD62699	----------------------------------------------------------------------------------------------------------------------------------------------------------------------------MFFVLFFSVLLGYLIVRQYQKVSRLPPGPISLPLIGNLPQI------------------------------------------------------------------------------------------------------------------IYYLWSTGGIVSTLDLFRKRYGNIFTLWVGP------------------IPHVSIADYETSHEVFVKNAGKY…
	CCD61370	----------------------------------------------------------------------------------------------------------------------------------------------------------------------------MFFVLFIAACLSWLIVRQYQKVSRHPPGPISFPLIGNLPQI------------------------------------------------------------------------------------------------------------------CYYLWSTGGIVSALDLLRKKYGNIFTLWVGP------------------VPYVSIADFETSHEVFVKNGGKY…
	CCD67691	----------------------------------------------------------------------------------------------------------------------------------------------------------------------------MFVILFISAILSWLIVRQYQKVSRLPPGPVSLPLIGNLPQI------------------------------------------------------------------------------------------------------------------FYYLWTTGSIVSTLDLFRKRYGNIFTLWVGP------------------LPHVSIADYEISHEVFVKNGSKY…
	CCD72734	----------------------------------------------------------------------------------------------------------------------------------------------------------------------------MMFILIVSLILTWLIVRQYQKVSRLPPGPVSLPLIGNLPQI------------------------------------------------------------------------------------------------------------------VYYLWTTGGIVSTLDLFRKRYGNIFTLWVGP------------------VPHVSIADYETSYEVFVKQGNKL…
	CCD62704	----------------------------------------------------------------------------------------------------------------------------------------------------------------------------MFLVLIFLALSCWLIIRQYQKVSRLPPGPVSFPIIGNLPHI------------------------------------------------------------------------------------------------------------------IYYLWATGGIVSTLDLFRKKYGNIFTLWVGP------------------VPHVSICDYETSHEVFVKGANKY…
	CAP24865	--------------------------------------------------------------------------------------------------------------------------------------------------------------------------MLFAQLVILVVIVMLLLCRFANKIRGLPPGPTPWPFIGN-----------------------------------------------------------------------------------------------------------------------TFQVPEDRIDIIINEFKKKYGGIFTLWLP-------------------FPTVVICDYDMLKRNIVRNGEAF…
	CAB05702	--------------------------------------------------------------------------------------------------------------------------------------------------------------------------MLFAQLVILVIIVMLFLCRFANKLRGLPPGPTPWPFIGN-----------------------------------------------------------------------------------------------------------------------TFQVPEDRIDLIINEFKKKYGGIFTLWLP-------------------FPTIVICDYDMLKRNIVKNGESF…
	KKA70439	-------------------------------------------------------------------------------------------------------------------------------------------------------------------------------------------------------------MEGA-----------------------------------------------------------------------------------------------------------------------IRSNLHR-VATVPDDCDRR----LQSELF-------------------LNFQLIFQIKVLQEHVVKNGDVF…
	KKA78976	------------------------------------------------------------------------------------------------------------------------------------------------------------------------------MIVLLLAIAVVVYHYGINRILGLPPGPPPLPLIGN-----------------------------------------------------------------------------------------------------------------------MLSFRWD-LDNVLLDWKARYGRVFTVWLP-------------------APMVVIGDHQLLQEHVVKNGDVY…
	KKA73513	------------------------------------------------------------------------------------------------------------------------------------------------------------------------FQPMILELIIAGIVFIVAYGYLINRTRGLPPGPPPLPLLGN-----------------------------------------------------------------------------------------------------------------------ALSLGEP-MDHTFLKWSKQYGPVFTVWMP-------------------GPVVVIADHQTLQDTIVKQGDLF…
	KKA73584	----------------------------------------------------------------------------------------------------------------------------------------------------------------------NFIFRMILYLIVLAIVALVCYSLFINRIKGLPPGPPPLPLIGN-----------------------------------------------------------------------------------------------------------------------FHQFDID-MDPKFVEWKKKYGRVFTIWIP-------------------YPVVVICDHDLLQEHIVKDGDKF…
	KKA67825	---------------------------------------------------------------------------------------------------------------------------------------------------------------------------MIGILMTLLFLLVVYIYKYYENVRRYPKGPTPLPLIGNL----------------------------------------------------------------------------------------------------------------------HQFDA-HRLHYFLEEAQSKYGDVFTVWTP-------------------CPMVVFMSYSTIKEALVTKGDDF…
	KKA70491	--------------------------------------------------------------------------------------------------------------------------------------------------------------------------AMIGIVSTVLFLVAVYVYRYYANVRRYPKGPTPLPLIGNL----------------------------------------------------------------------------------------------------------------------HQFDP-HRLHHYFETVQAEYGDVFTVWTP-------------------CPMVVLMSYSTIKEALVTKGDDF…
	KKA73973	---------------------------------------------------------------------------------------------------------------------------------------------------------------------------------------------------------------------------------------------------------------------------------------------------------------------------------------------------------------------------------------------------------------…
	ADY43810	---------------------------------------------------------------------------------------------------------------------------------------------------------------------------MILPALAILSLLILYILSYYKNVSRYPKGPVPLPLIGNL----------------------------------------------------------------------------------------------------------------------HQIEM-YKTHLYLERLSKVYGPVFTIFLP-------------------KPTVVITRFDAIKEALLKKGSDF…
	CAP25793	--------------------------------------------------------------------------------------------------------------------------------------------------------------------------MS-VFILAVLVFLVLYVVHFYWKVSKYPKGPFPLPLIGNI----------------------------------------------------------------------------------------------------------------------HQFPP-DHVQLYFDEMSKIYGPCFTVWIP-------------------YPAIVLNDYEHVKEAFVTQGDTF…
	CAA90616	--------------------------------------------------------------------------------------------------------------------------------------------------------------------------MS-VFILAFVIFIIFYVFHFYWKVSKYPKGPLPLPFIGNI----------------------------------------------------------------------------------------------------------------------HQFPP-DNVQKYFDVLSKTYGPCFTIWIP-------------------FPAIVLTDYEHIKDAFVNQGDTF…
	CAA90615	--------------------------------------------------------------------------------------------------------------------------------------------------------------------------MS-ILIVAFLVSITVYIAYFYWKVSKYPKGPFPLPFIGNI----------------------------------------------------------------------------------------------------------------------LQIPS-ENIQEYLDDLSKTYGPCFTLWTP-------------------LPAIVLTDYEHVKEAFVTQGDAF…
	CAA90617	--------------------------------------------------------------------------------------------------------------------------------------------------------------------------MS-VFIIAFFTFITTYVAYFYWKVSKYPKGPLPLPFFGNL----------------------------------------------------------------------------------------------------------------------LQFPA-ENIHLYFDELSQTYGPCFTLWTP-------------------LPAVVLTDYDHVKEAFVTQGDAF…
	CCD65596	--------------------------------------------------------------------------------------------------------------------------------------------------------------------------MS-VFIVALSVFIISYVISFYWKVRKYPKGPFPLPFFGNL----------------------------------------------------------------------------------------------------------------------LQFPA-DNIQEHLDKLSKTYGPCFTVWTP-------------------LPAVVLTDYEHIKEAFVTQGDAF…
	CAP25799	--------------------------------------------------------------------------------------------------------------------------------------------------------------------------MS-LLIISFVLITVVYIINFYWEVRKYPKGPFPLPLIGNI----------------------------------------------------------------------------------------------------------------------HQIPD-DKLEVWFDDLSKTYGPIFTVWSP-------------------LPCVVITDYAHIKDAFVTQGETY…
	CAA94168	--------------------------------------------------------------------------------------------------------------------------------------------------------------------------MSPLLILAFFVATVGYLVHFYLKVRKYPKGPFPLPVIGNL----------------------------------------------------------------------------------------------------------------------HQIPG-GNLEIWFDELAKIYGPCYTVWSP-------------------LPCVVLTDFDHIKNAFVTQGE-F…
	KKA71499	-------------------------------------------------------------------------------------------------------------------------------------------------------------------------GLS-MIFTILLAGVTAYVILYYRWVRKYPPGPLPLPLIGNL----------------------------------------------------------------------------------------------------------------------YHLSA-ETVHEYVDKIGPDYGHCLTLFLP-------------------RPVVFFTDFDTVKEALVAKGDHF…
	KKA74342	-----------------------------------------------------------------------------------------------------------------------------------------------------------------------------MIVLLLFIGALTYVFLYYQHVRKYPRGPLPLPLIGNL----------------------------------------------------------------------------------------------------------------------YHINP-EGMHEYLHMIGKEYGHCFTLFMP-------------------RPVVFFTEFSLIKEALVTQGEHF…
	KKA65336	---------------------------------------------------------------------------------------------------------------------------------------------------------------------------------------------------------------------------------------------------------------------------------------------------------------------------------------------------------------------------------------------------------------…
	KKA70376	---------------------------------------------------------------------------------------------------------------------------------------------------------------------------------------------------------------------------------------------------------------------------------------------------------------------------------------------------------------------------------------------------------------…
	KKA65649	---------------------------------------------------------------------------------------------------------------------------------------------------------------------FRAVSMLFYITLGLLTLLVFGLFKYYQWTARYPKGPFPMPLIGN-----------------------------------------------------------------------------------------------------------------------LLQINLKAMYKDFDRLGKLYNGMYTVFSP-------------------MPFVQITDYELLKETFVDKGDDL…
	KKA69936	-------------------------------------------------------------------------------------------------------------------------------------------------------------------------QMLLYLLLALLTALVYGLFKYYQWVAQFPKGPFPLPFIGN-----------------------------------------------------------------------------------------------------------------------ALEFDFKQQYKSLQKMGKEQPGLYTLFSP-------------------IPFVQITDFAIVKEAFVEKGDDF…
	KKA73114	---------------------------------------------------------------------------------------------------------------------------------------------------------------------------------------------------------------------------------------------------------------------------------------------------------------------------------------------------------------------------------------------------------------…
	KKA75013	--------------------------------------------------------------------------------------------------------------------------------------------------------KLKVAAGAVLALLWYSFSTLNLILISLGALLAYGLYRYYEYVARYPKGPFPLPFIGNI----------------------------------------------------------------------------------------------------------------------GLVKDPKKIHDAFQKVGQQQPGIYTMFMP-------------------FPFVQITDFDIIKEAYIENGDDF…
	KKA78067	-----------------------------------------------------------------------------------------------------------------------------------------------------------------PHGSQLNTAMFALLLLGAVTFLVYSIVRYYQFTSKYPKGPRPLPFIGNL----------------------------------------------------------------------------------------------------------------------LEFEDFKAQHKTYKRLGPKHNGIYTMFMP-------------------IPFVQITDYQLMKEAFVDKGDDF…
	KKA69154	-----------------------------------------------------------------------------------------------------------------------------------------------------------------------------------------------------------------------------------------------------------------------------------------------------------------------------------------------MGSRQFCRFANKFKGLYTVFVP-------------------IPTLEITDYSLIKEAFIDHGEDY…
	KKA71821	---------------------------------------------------------------------------------------------------------------------------------------------------------------------------------------------------------------------------------------------------------------------------------------------------------------------------------------------------------------------------------------------------------------…
	CEF62877	-----------------------------------------------------------------------------------------------------------------------------------------------------------------------------MIGVLIITLLILYLINFYKKVKSLPPGPLPLPFIGNL----------------------------------------------------------------------------------------------------------------------YLIDL-KQLHLWIYEQKKIYGNVFTIWIP-------------------HPQVVFADYDSIDESLQKNADHF…
	'SSTP contig0000033'	-----------------------------------------------------------------------------------------------------------------------------------------------------------------------------MIGILIVLFVVIYLINFYKKIKSLPPGPMPLPIIGNL----------------------------------------------------------------------------------------------------------------------YSINL-KKMHLWIYEQKKIYGNVFTVWLP-------------------SPQVVFADYDSIYESQHKNADNF…
	CEF70466	-----------------------------------------------------------------------------------------------------------------------------------------------------------------------------MIGIVIFLFIIFYLVYFYKNVKKLPPGPLPLPVIGNL----------------------------------------------------------------------------------------------------------------------LSIDR-KKVHLWIYEQKKIYGNIFTIYIP-------------------NPQVVFADNDSISESLQVYGDNF…
	'SSTP contig0000024 1'	-----------------------------------------------------------------------------------------------------------------------------------------------------------------------------MIGIFLIFIISIYLINFYKKIKSLPPGPVPLPVIGNL----------------------------------------------------------------------------------------------------------------------LSVDI-KKIHLYAMEQSKKYGDVFTLWLP-------------------HPIVVISGYDTIKEAVIKNGDNF…
	CEF60136	------------------------------------------------------------------------------------------------------------------------------------------------------------------------------------------------------------------------------------------------------------------------------------------------------------------------------------------------MPDKFEDYRKQFGPIFTIYLP-------------------YPVVVLCDYDSFKEALVKNSMTF…
	'SSTP contig0000008'	--------------------------------------------------------------------------------------------------------------------------------------------------------MLSNLNHFIQYLVPFKITTSIFLITIISMLIIIWVIKFYVKVYKYPKGPFPLPFIGNL----------------------------------------------------------------------------------------------------------------------LQLLPFDAMPDKFEYYKKIYGPIFTIFIP-------------------YPVVVLCDYESFKEALVKNSSIL…
	CEF70479	---------------------------------------------------------------------------------------------------------------------------------------------------------------------------------------MVYCYKFYQKVNKYPRGPRPLPFIG-N----------------------------------------------------------------------------------------------------------------------CHQIDFINFQEWIEEQSIIFGPMFTIFTP-------------------TPTIILMNYELIKECFLEKQSET…
	'SSTP contig0000024 2'	------------------------------------------------------------------------------------------------------------------------------------------------------------------------MFTFNDIICIVLFIWLIYCYKYYQKVNKYPIGPRPLPFLG-N----------------------------------------------------------------------------------------------------------------------CHQIDFVNFQEWIEKQSMIFGPIFTIFTP-------------------TPTVILMNYDLIKECFFDKQSET…
	XP_011662094	-----------------------------------------------------------------------------------------------------------------------------------------------MAQVMSTDFLTHNLSTLLTTGLTIILVVLFSLRRKNDSSKKLTH--------PPGPSGIPVLGNL---------------------LTVAFSKLPQHELING--------------------------------------------------------------------------------------------------WSKKYGDVFWFKIFG------------------TGVVIINDKEVMQKTFQNT--DV…
	XP_782001	---------------------------------------------------------------------------------------------------------------------------------------------------------------------------------------------------------------------------------------------------------------------------------------------------------------------------------------------------------------------------------------------------------------…
	CP18A_DROME	----------------------------------------------------------------------------------------------------------------------------------------------MLADSYLIKFVLRQLQVQQDGDAQHLLMVFLGLLALVTLLQWLVRNYRELRKLPPGPWGLPVIG------------------------YLLFMGSEKHTRFME--------------------------------------------------------------------------------------------------LAKQYGSLFSTRLGS------------------QLTVVMSDYKMIRECFRRE--EF…
	AAH23019	----------------------------------------------------------------------------------------------------------------------------------------------------------MLFPISMSATEFLLASVIFCLVFWVIRASRPQVPKGLK----NPPGPWGWPLIG---------------------HMLTLGKN-PHLALSR--------------------------------------------------------------------------------------------------MSQQYGDVLQIRIGS------------------TPVVVLSGLDTIRQALVRQGDDF…
	CP1A1_MOUSE	------------------------------------------------------------------------------------------------------------------------------------------------------MPSMYGLPAFVSATELLLAVTVFCLGFWVVRATRTWVPKGLK----TPPGPWGLPFIG---------------------HMLTVGKN-PHLSLTR--------------------------------------------------------------------------------------------------LSQQYGDVLQIRIGS------------------TPVVVLSGLNTIKQALVRQGDDF…
	EAW99313	--------------------------------------------------------------------------------------------------------------------------------------------------------MALSQSVPFSATELLLASAIFCLVFWVLKGLRPRVPKGLK----SPPEPWGWPLLG---------------------HVLTLGKN-PHLALSR--------------------------------------------------------------------------------------------------MSQRYGDVLQIRIGS------------------TPVLVLSRLDTIRQALVRQGDDF…
	CP1A2_MOUSE	--------------------------------------------------------------------------------------------------------------------------------------------------------MAFSQYISLAP-ELLLATAIFCLVFWMVRASRTQVPKGLK----NPPGPWGLPFIG---------------------HMLTVGKN-PHLSLTR--------------------------------------------------------------------------------------------------LSQQYGDVLQIRIGS------------------TPVVVLSGLNTIKQALVRQGDDF…
	NP_001090541	--------------------------------------------------------------------------------------------------------------------------------------------------MTNWIGTVAGMMANTTITEFLVASVVFAIVFLVIRSQRVKIPPGTK----KLPGPMPYPVIG---------------------NLLSLSKN-PHLSLTR--------------------------------------------------------------------------------------------------MSETYGDVFQIQIGT------------------KPVLVLSGLETLKQALIRQGDEF…
	AAH12049	-----------------------------------------------------------------------------------------------------------------------------------------------MGTSLSPNDPWPLNPLSIQQTTLLLLLSVLATVHVGQRLLRQRRRQLRS----APPGPFAWPLIG---------------------NAAAVGQA-AHLSFAR--------------------------------------------------------------------------------------------------LARRYGDVFQIRLGS------------------CPIVVLNGERAIHQALVQQGSAF…
	CP1B1_MOUSE	-----------------------------------------------------------------------------------------------------------------------------------------------MATSLSADSPQQLSSLSTQQTTLLLLFSVLAAVHLGQWLLRQWQRKPWS----SPPGPFPWPLIG---------------------NAAAVGQA-SHLYFAR--------------------------------------------------------------------------------------------------LARRYGDVFQIRLGS------------------CPVVVLNGESAIHQALVQQGSIF…
	XP_003978358	-----------------------------------------------------------------------------------------------------------------------------------------------MKVIQEEVSP--------EAGALLLAC---ATLLVSLQLWRWRRRRPGG----CPPGPRAWPIIG---------------------NAAQLGHA-PHLYFTR--------------------------------------------------------------------------------------------------MAQRFGNVFQIKLGS------------------RTVVVLNG-DAIKQALVRKGLEF…
	XP_783905	-------------------------------------------------------------------------------------------------------------------------------------------MMLDVSATTSMNPGPQYLSQTIASYFLLVTVVILVTRVWLTESSMKMRAKSSGDEAKPLPGPWGIPVLG---------------------NMLSLGRSAPHLSLTA--------------------------------------------------------------------------------------------------LAKKFGSIFQIRLGS------------------RPVLVLNGYEAIQKALIKQAVVF…
	XP_003730026	---------------------------------------------------------------------------------------------------------------------------------------------MDKNLPDVLTDDVLINAVSVTTYLMLIITSILFTRYWINAKRESDKVAKSG--GRPLPGPWGLPVFG---------------------SMLSLDPSGPHLSLMK--------------------------------------------------------------------------------------------------LAKVYGHVFKIQMGS------------------RPVLVLNGLKAIRNALVKQAVVF…
	XP_783701	---------------------------------------------------------------------------------------------------------------------------------------------------------------------------------------------------------------------------------------------------------------------------------------------------------------------------------------------------------------------------------------------------------------…
	AAH63388	-------------------------------------------------------------------------------------------------------------------------------------------------------------------------MWELVALLLLTLAYLFWPKRRCPGAKYPKSLLSLPLVGS---------------------LPFLPRHGHMHNNFFK--------------------------------------------------------------------------------------------------LQKKYGPIYSVRMGT------------------KTTVIVGHHQLAKEVLIKKGKDF…
	EDL42014	-------------------------------------------------------------------------------------------------------------------------------------------------------------------------MWELVGLLLLILAYFFWPKSKTPNAKFPRSLPFLPLVGS---------------------LPFLPRRGHMHANFFK--------------------------------------------------------------------------------------------------LQEKYGPIYSLRLGT------------------TTAVIVGHYQLAREVLVKKGKEF…
	NP_001098706	-------------------------------------------------------------------------------------------------------------------------------------------------------------------MDWVLFVYAFSAVNLALLALHLKFRTPASGPRGPPRLPALPLIGS---------------------LLSLRSPHPPHVLFKE--------------------------------------------------------------------------------------------------LQGKYGQTYSLMMGS------------------HRVIIVNHHAHAKEVLLKKGKIF…
	NP_001090540	-------------------------------------------------------------------------------------------------------------------------------------------------------------------MISYVAGALLLAFGLALISVWKFAGGKHRGAKYPNSLPCLPFIGS---------------------LLHIGNHLPPHILFCK--------------------------------------------------------------------------------------------------LQEKYGSLYSFRMGS------------------HYIVIVNHHEHAKEVLLKKGKTF…
	AAI25183	-----------------------------------------------------------------------------------------------------------------------------------------------------------------------------MLLLG-LLLLPLLAGARLLWNWWKLRSLHLPPLAP---------------------GFLHLLQPDLPIYLLG--------------------------------------------------------------------------------------------------LTQKFGPIYRLHLGL------------------QDVVVLNSKRTIEEAMVKKWADF…
	AAI27168	-----------------------------------------------------------------------------------------------------------------------------------------------------------------------------MLLPGLLLLLLLLAGTRWLWGQWKLRKLHLPPLAP---------------------GFLHFLQPNLPIYLLG--------------------------------------------------------------------------------------------------LTQKLGPIYRIRLGM------------------QDVVVLNSNRTIEEALIQKWVDF…
	CAD45005	--------------------------------------------------------------------------------------------------------------------------------------------------------------------------------------------------------------------------------------MTELMHDHLPIHLTN--------------------------------------------------------------------------------------------------LAKRYGNIYRLKCGN------------------TTMIVLNSSDIIREALVKKWSDF…
	NP_001087443	---------------------------------------------------------------------------------------------------------------------------------------------------------------------------------------------------------------------------------------------------------------------------------------------------------------------------------------------------------------------------------------------------------------…
	XP_002164955	---------------------------------------------------------------------------------------------------------------------------------------------------------------------------------------------MHLLECRKYPLGPFPIPIF---------------------GNLHLLGTEPHKILAA--------------------------------------------------------------------------------------------------YSKKYGAVFSISLGL------------------QRIVIISDITTTREALVQKASIF…
	XP_012559953	-----------------------------------------------------------------------------------------------------------------------------------------------------------------------MLFQIVCGLIAPVVLYIIGSYCVHLLECKKYPPGPIPLPVM---------------------GNLHLLGAEPHKTLAL--------------------------------------------------------------------------------------------------YSKKYGNVFSISFGM------------------HRMVIISDIAATREALVQKATIY…
	XP_002157960	---------------------------------------------------------------------------------------------------------------------------------------------------------------------------------------------------------------------------------------------------------------------------------------------------------------------------------------------------------------------------------------------------------------…
	XP_011662460	---------------------------------------------------------------------------------------------------------------------------------------------------MIVDLVRDVFDVGFSSILLGIATTLVLVWMMKWMS-------TRRRLNLPP-GPMAMPWP-----------------------LNFVMDLLLLLQGTN---------------------------------------------------------------PYVMLR----------------------------KLTERYGEILYLVEGG------------------RRFVFLASPELVNEVLVKQADIT…
	XP_782543	--------------------------------------------------------------------------------------------------------------------------------------------------MTVFAPCRNLLEINVDIIQTMMFSVFVTTFLLGCTVSICCAWLLRRPKNLPP-GPWSLPIIGYRAGSGLIHECYASLAQRYGPIFSFRRGPFLVVVLNNREIIQQALVKNADVFSDRFTPKHVNLRIPASNPNEINVDIIQTMMFSVYVTTFLLGCTVSICCAWLLRRPKNLPPGPWSLPIIGYRAGSGLIHECYASLAQRYGPIFSFRRGP------------------FLVVVLNNRDVIQQALVKNADVF…
	XP_003727710	------------------------------------------------------------------------------------------------------------------------------------------------MYASVEKMSSSVFYYGFTPFILAGLIAFLLSFILVRSG-------KKKYKNLPPRGPREWPVLG--------------------GLPSLAGTDMPHVTIAD--------------------------------------------------------------------------------------------------MAKKYGPIFGMKMGS------------------FYAVILSDYSLVRQAFAKSNDEF…
	AAH96253	-------------------------------------------------------------------------------------------------------------------------------------------------MLASGMLLV-------------------ALLVCLTVMVLMSVWQQRKSKGKLPPGPTPLPFIG------------------------NYLQLNTE-----------------------------------------------------------------------------------------------QMYNSLMKISERYGPVFTIHLGP------------------RRVVVLCGHDAVREALVDQAEEF…
	AAI17166	-------------------------------------------------------------------------------------------------------------------------------------------------MLASGLLLV-------------------ALLACLTVMVLMSVWQQRKSRGKLPPGPTPLPFIG------------------------NYLQLNTE-----------------------------------------------------------------------------------------------HICDSIMKFSECYGPVFTIHLGP------------------RRAVVLCGHDAVREALVDQAEEF…
	AAG35775	-------------------------------------------------------------------------------------------------------------------------------------------------MLASGLLLV-------------------TLLACLTVMVLMSVWRQRKSRGKLPPGPTPLPFIG------------------------NYLQLNTE-----------------------------------------------------------------------------------------------QMYNSLMKISERYGPVFTIHLGP------------------RRVVVLCGHDAVKEALVDQAEEF…
	CP2A4_MOUSE	-------------------------------------------------------------------------------------------------------------------------------------------------MLTSGLLLV-------------------AAVAFLSVLVLMSVWKQRKLSGKLPPGPTPLPFVG------------------------NFLQLNTE-----------------------------------------------------------------------------------------------QMYNSLMKISQRYGPVFTIYLGS------------------RRIVVLCGQETVKEALVDQAEEF…
	CP2A5_MOUSE	-------------------------------------------------------------------------------------------------------------------------------------------------MLTSGLLLV-------------------AAVAFLSVLVLMSVWKQRKLSGKLPPGPTPLPFIG------------------------NFLQLNTE-----------------------------------------------------------------------------------------------QMYNSLMKISQRYGPVFTIYLGP------------------RRIVVLCGQEAVKEALVDQAEEF…
	CP2AC_MOUSE	-------------------------------------------------------------------------------------------------------------------------------------------------MLGSGLLLL-------------------AILAFLSVMVLVSVWQQ-KIRGKLPPGPIPLPFIG------------------------NYLQLNRK-----------------------------------------------------------------------------------------------DVYSSITQLQEHYGPVFTIHLGP------------------RRVVVLYGYDAVKEALVDHAEEF…
	NP_001085245	-----------------------------------------------------------------------------------------------------------------------------------------------MEILGATAGLL-------------------VICVLFLLLNTIQVIQR-QGKGKLPPGPTPLPFLG------------------------NFLQLKGK-----------------------------------------------------------------------------------------------EVFKSLLELSKKYGPVYTIHLGM------------------EPVVVLCNCDIVKEALNDNGEEF…
	NP_001090537	-------------------------------------------------------------------------------------------------------------------------------------------------MDTSWLWTL-------------------LLSLLISCILIYSTWNKMYRKRNLPPGPTPIPLFG------------------------NVLQIKRG-----------------------------------------------------------------------------------------------EMVKSLIEYGKKYGDTYTLYFGP------------------SPVIILCSYRATKEALIDQAEDF…
	NP_001087448	-------------------------------------------------------------------------------------------------------------------------------------------------MDFSGCGTL-------------------FLAILISLLIFFMIWN---RRSKLPPGPTPLPLIG------------------------NLLQVRNG-----------------------------------------------------------------------------------------------EMAKTLMELGEQYGPVFTFYFGP------------------SPVIVFCGFDAVKEALVDYGEDF…
	NP_001079610	-----------------------------------------------------------------------------------------------------------------------------------------------MVMDSAGTILL-------------------SFCVILLLYVLV-KWGGSSKHKHLPPGPTAFPLLG------------------------NFLQVGFT-----------------------------------------------------------------------------------------------EVPASLVRLSKTYGPVYTVHLGG------------------HRSIILTGYDAVKEALIDHSDVF…
	EAW57018	---------------------------------------------------------------------------------------------------------------------------------------------------MDSISTA-------------------ILLLLLALVCLLLTLSS-RDKGKLPPGPRPLSILG------------------------NLLLLCSQ-----------------------------------------------------------------------------------------------DMLTSLTKLSKEYGSMYTVHLGP------------------RRVVVLSGYQAVKEALVDQGEEF…
	CP2F2_MOUSE	---------------------------------------------------------------------------------------------------------------------------------------------------MDGVSTA-------------------ILLLLLAVISLSLTFSS-RGKGQLPPGPKPLPILG------------------------NLLQLRSQ-----------------------------------------------------------------------------------------------DLLTSLTKLSKEYGSVFTVYLGS------------------RPVIVLSGYQTVKEALVDKGEEF…
	XP_003968731	----------------------------------------------------------------------------------------------------------------------------------------------------MEFSVT-------------------LILAGLVLAFFWFI-LQKRKYN-LPPGPTTLPLVG------------------------NLPQLDKK-----------------------------------------------------------------------------------------------QPFKSFTELSKSYGPVMTLYLGW------------------QRTVVLTGYEVVKEALVDQAEDF…
	XP_003968732	----------------------------------------------------------------------------------------------------------------------------------------------------MDLTVM-------------------LLTATLLLVVLWILNAHTRKHTRLPPGPRGIPVLG------------------------NLLQLDKK-----------------------------------------------------------------------------------------------APFKSLLKLSENYGPVLTVALGP------------------QRTVVLVGYEAVKDALVDHADDF…
	CP2B9_MOUSE	-------------------------------------------------------------------------------------------------------------------------------------------------MDPS--VLL-------------------LLAVLLSLFLLLVR-GHAKIHGHLPPGPHPLPLLG------------------------NLLQMDRG-----------------------------------------------------------------------------------------------GLLKCFIQLQEKHGDVFTVHLGP------------------RPVVVLCGTQTIREALVDHAEAF…
	CP2BA_MOUSE	-------------------------------------------------------------------------------------------------------------------------------------------------MEPS--VLL-------------------LLALLVGFLLLLAR-GHPKSRGNFPPGPRPLPLLG------------------------NLLQMDRG-----------------------------------------------------------------------------------------------GLLKSLIQLREKYGDVFTVHLGP------------------RPVVMLCGTDTIREALVGQAEAF…
	CP2BJ_MOUSE	-------------------------------------------------------------------------------------------------------------------------------------------------MEFS--VLL-------------------LLALTTGFLIFLVSQSQPKTHGHFPPGPRPLPFLG------------------------NLLQMDRR-----------------------------------------------------------------------------------------------GLLSSFIQLQEKYGDVFTVHLGP------------------RPVVMLCGTDTIREALVNQAEAF…
	AAH67430	-------------------------------------------------------------------------------------------------------------------------------------------------MELS--VLL-------------------FLALLTGLLLLLVQ-RHPNTHDRLPPGPRPLPLLG------------------------NLLQMDRR-----------------------------------------------------------------------------------------------GLLKSFLRFREKYGDVFTVHLGP------------------RPVVMLCGVEAIREALVDKAEAF…
	AAH33691	-------------------------------------------------------------------------------------------------------------------------------------------------MEATGTWAL-------------------LLALALLLLLT-LALSGTRARGHLPPGPTPLPLLG------------------------NLLQLRPG-----------------------------------------------------------------------------------------------ALYSGLMRLSKKYGPVFTIYLGPW-----------------RPVVVLVGQEAVREALGGQAEEF…
	CP2S1_MOUSE	-------------------------------------------------------------------------------------------------------------------------------------------------MEAASTWAL-------------------LLALLLLLLLLSLTLFRTPARGYLPPGPTPLPLLG------------------------NLLQLRPG-----------------------------------------------------------------------------------------------ALYSGLLRLSKKYGPVFTVYLGPW-----------------RRVVVLVGHDAVREALGGQAEEF…
	AAI25055	-----------------------------------------------------------------------------------------------------------------------------------------------------MDSLV-------------------VLVLCLSCLLLLSLWRQSSGRGKLPPGPTPLPVIG------------------------NILQIGIK-----------------------------------------------------------------------------------------------DISKSLTNLSKVYGPVFTLYFGL------------------KPIVVLHGYEAVKEALIDLGEEF…
	AAV41877	-----------------------------------------------------------------------------------------------------------------------------------------------------MDPFV-------------------VLVLCLSCLLLLSIWRQSSGRGKLPPGPTPLPVIG------------------------NILQIDIK-----------------------------------------------------------------------------------------------DVSKSLTNLSKIYGPVFTLYFGL------------------ERMVVLHGYEVVKEALIDLGEEF…
	AAH69666	-----------------------------------------------------------------------------------------------------------------------------------------------------MDPAV-------------------ALVLCLSCLFLLSLWRQSSGRGRLPSGPTPLPIIG------------------------NILQLDVK-----------------------------------------------------------------------------------------------DMSKSLTNFSKVYGPVFTVYFGL------------------KPIVVLHGYEAVKEALIDHGEEF…
	AAH20596	-----------------------------------------------------------------------------------------------------------------------------------------------------MEPFV-------------------VLVLCLSFMLLFSLWRQSCRRRKLPPGPTPLPIIG------------------------NMLQIDVK-----------------------------------------------------------------------------------------------DICKSFTNFSKVYGPVFTVYFGM------------------NPIVVFHGYESVKEALIDNGEEF…
	CP255_MOUSE	-----------------------------------------------------------------------------------------------------------------------------------------------------MDPVL-------------------VLVLTLSCLLLLSLWRQNSGRGKLPPGPTPFPIIG------------------------NILQIDIK-----------------------------------------------------------------------------------------------NISKSFNYFSKVYGPVFTLYFGS------------------KPTVVVHGYEAVKEALDDLGEEF…
	CP238_MOUSE	-----------------------------------------------------------------------------------------------------------------------------------------------------MDLVT-------------------FLVLTLSSLILLSLWRQRSRRGRLPPGPTPFPIIG------------------------NFLQIDVK-----------------------------------------------------------------------------------------------NFNQSLTNFSKTYGPVFTLYLGS------------------RPIVVLHGYEAVKEALIDHGEEF…
	CP239_MOUSE	-----------------------------------------------------------------------------------------------------------------------------------------------------MDLVT-------------------FLVLTLSSLILLSLWRQSCGRGSLPPGPTPFPIIG------------------------NFLQIDIK-----------------------------------------------------------------------------------------------NVSQSLTNFSKAYGPVFTLYLGS------------------RPTVVLHGYEAVKEALIDHGEEF…
	CP2CT_MOUSE	-----------------------------------------------------------------------------------------------------------------------------------------------------MDLVV-------------------FLALTLSCLILLSLWRQSSGRGKLPPGPTPLPIIG------------------------NFLQIDVK-----------------------------------------------------------------------------------------------NISQSFTNFSKAYGPVFTLYLGS------------------KPTVILHGYEAVKEALIDRGEEF…
	CP237_MOUSE	-----------------------------------------------------------------------------------------------------------------------------------------------------MDPIL-------------------VLVLTLSCLFLLSLWRQSSERGKLPPGPTPLPIIG------------------------NILQIDVK-----------------------------------------------------------------------------------------------DICQSFTNLSKVYGPVYTLYLGR------------------KPTVVLHGYEAVKEALVDHGEEF…
	CY250_MOUSE	-----------------------------------------------------------------------------------------------------------------------------------------------------MDPIL-------------------VLVFTLSCLFLLSLWRQSSERGKLPPGPTPLPIIG------------------------NILQINVK-----------------------------------------------------------------------------------------------DICQSFTNLSKVYGPVYTLYLGR------------------KPTVVLHGYEAVKEALVDHGEEF…
	CP254_MOUSE	-----------------------------------------------------------------------------------------------------------------------------------------------------MDPIL-------------------VLVLTLSCLFLLSLWRQSYERGKLPPGPTPLPIIG------------------------NILQIDVK-----------------------------------------------------------------------------------------------DICQSFTNLSRVYGPVYTLYLGR------------------KPTVVLHGYEAVKEALVDHGDVF…
	CP240_MOUSE	-----------------------------------------------------------------------------------------------------------------------------------------------------MDPFV-------------------VLVLCLSFLLVLSLWRQRSARGNLPPGPTPLPIIG------------------------NYHLIDMK-----------------------------------------------------------------------------------------------DIGQCLTNFSKTYGPVFTLYFGS------------------QPIVVLHGYEAIKEALIDHGEEF…
	CP270_MOUSE	-----------------------------------------------------------------------------------------------------------------------------------------------------MALFI-------------------FLGIWLSCFLFLFLWNQHRGRGKLPPGPTPLPIVG------------------------NILQVDVK-----------------------------------------------------------------------------------------------NISKSMGMLAKKYGPVFTVYLGM------------------KPTVVLHGYKAMKEALIDQGDEF…
	AAH67435	--------------------------------------------------------------------------------------------------------------------------------------------------MSALGVTV-------------------ALLVWAAFLLLVSMWRQVHSSWNLPPGPFPLPIIG------------------------NLFQLELK-----------------------------------------------------------------------------------------------NIPKSFTRLAQRFGPVFTLYVGS------------------QRMVVMHGYKAVKEALLDYKDEF…
	CP2E1_MOUSE	--------------------------------------------------------------------------------------------------------------------------------------------------MAVLGITV-------------------ALLVWIATLLLVSIWKQIYRSWNLPPGPFPIPFFG------------------------NIFQLDLK-----------------------------------------------------------------------------------------------DIPKSLTKLAKRFGPVFTLHLGQ------------------RRIVVLHGYKAVKEVLLNHKNEF…
	AAH25761	---------------------------------------------------------------------------------------------------------------------------------------------MALLLLLFLG----------------------LLGLWGLLCACAQD---PSPAARWPPGPRPLPLVG------------------------NLHLLRLS-----------------------------------------------------------------------------------------------QQDRSLMELSERYGPVFTVHLGR------------------QKTVVLTGFEAVKEALAGPGQEL…
	CP2W1_MOUSE	---------------------------------------------------------------------------------------------------------------------------------------------MALLLLGVWGILL-------------------LLGLWGLLQGCTRS---PSLAPRWPPGPRPLPFLG------------------------NLHLLGVT-----------------------------------------------------------------------------------------------QQDRALMELSERYGPMFTIHLGS------------------QKTVVLSGYEVVREALVGTGHEL…
	XP_003964695	-----------------------------------------------------------------------------------------------------------------------------------------MSLQDFLLSLGPSTLMG-------------------SVALLLLLCLVSRS--FGRATRREPPGPRALPLLG------------------------NLLQLDLS-----------------------------------------------------------------------------------------------RPHQTLYQLSKKYGPVFKVHFGP------------------RKVVVLAGHKTVKEALVGNAEQF…
	XP_011618989	--------------------------------------------------------------------------------------------------------------------------------------------------------MD-------------------PVARRLLWDAVTRTRESGKAIIITSHSMEECEALC------------------------TRLAVMVN-----------------------------------------------------------------------------------------------GQFKCLGSP-----QHLKSKFGS------------------G-YTLLAKIHIQPEVNDGDLQQF…
	NP_001088099	--------------------------------------------------------------------------------------------------------------------------------------------------MDPISILL-------------------SIAVCVFLLNLIYG--GKGDSKTFPPGPTPLPVIG------------------------NLLIMNMK-----------------------------------------------------------------------------------------------KPHLTFMELAKKYGSVFSVQLGT------------------EKVVVLCGYDTVKDALINHADEF…
	NP_001083455	--------------------------------------------------------------------------------------------------------------------------------------------------MDPISVLL-------------------SVVVCIFLFNVFYG--GKRESQNFPPGPKPLPLIG------------------------NLHMMNMK-----------------------------------------------------------------------------------------------KPYLTFMELGKKYGSVFSVQLGM------------------KKAVVLCGTDAVKDALINHADEF…
	NP_001085210	--------------------------------------------------------------------------------------------------------------------------------------------------MDPVSVLL-------------------SIVICIFIFKVFYG--GNKESQNFPPGPKPLPLIG------------------------NLHMINMK-----------------------------------------------------------------------------------------------KPHLTFMELAEKFGSVFSFHFGT------------------EKFVVLCNADTVKDALINYADEF…
	CP2DA_MOUSE	----------------------------------------------------------------------------------------------------------------------------------------------MELLTGAGLWSV-------------------AIFTVIFILLVDLMHRHQRWTSRYPPGPVPWPVLG------------------------NLLQVDLD-----------------------------------------------------------------------------------------------NMPYSLYKLQNRYGDVFSLQMGW------------------KPMVVINGLKAMKEVLLTCGEDT…
	CP2DB_MOUSE	----------------------------------------------------------------------------------------------------------------------------------------------MELLTGAGLWSV-------------------AIFTVIFILLVDLMHRHQHWTSRCPPGPVPWPVLG------------------------NLLQVDLG-----------------------------------------------------------------------------------------------NMPYSLYKLQNRYGDVFSLQMGW------------------KPMVVINGLKAMKEVLLTCGEDT…
	CP2D9_MOUSE	----------------------------------------------------------------------------------------------------------------------------------------------MELLTGTDLWPV-------------------AIFTVIFILLVDLTHQRQRWTSRYPPGPVPWPVLG------------------------NLLQVDLG-----------------------------------------------------------------------------------------------NMPYSLYKLQNRYGDVFSLQMAW------------------KPMVVINGLKAMKEMLLTCGEDT…
	CP2DQ_MOUSE	----------------------------------------------------------------------------------------------------------------------------------------------MGLLVGDDLWAV-------------------VIFTAIFLLLVDLVHRRQRWTACYPPGPVPFPGLG------------------------NLLQVDFE-----------------------------------------------------------------------------------------------NIPYSFYKLQNRYGNVFSLQMAW------------------KPVVVVNGLKAVRELLVTYGEDT…
	AAH75024	----------------------------------------------------------------------------------------------------------------------------------------------MGLEA---LVPL-------------------AVIVAIFLLLVDLMHRRQRWAARYPPGPLPLPGLG------------------------NLLHVDFQ-----------------------------------------------------------------------------------------------NTPYCFDQLRRRFGDVFSLQLAW------------------TPVVVLNGLAAVREALVTHGEDT…
	NP_001087043	---------------------------------------------------------------------------------------------------------------------------------------MSLLSQLCSFAFGCNVFTL-------------------GIICTLCLLLLDYMKRKKPCKN-FPPSPPSKPFVG------------------------NLLQLNFR-----------------------------------------------------------------------------------------------NLNNSFKQLSKQYGDVMSLQVFW------------------KPVVVLNGLEVMKEALIQKSEDT…
	AAH32594	-------------------------------------------------------------------------------------------------------------------------------------MLAAMGSLAAALWAVVHPRTL-------------------LLGTVAFLLAADFLKRRR--PKNYPPGPWRLPFLG------------------------NFFLVDFE-----------------------------------------------------------------------------------------------QSHLEVQLFVKKYGNLFSLELGD------------------ISAVLITGLPLIKEALIHMDQNF…
	CP2J6_MOUSE	-------------------------------------------------------------------------------------------------------------------------------------MLAATGSLLATIWAALHPRTL-------------------LVAAVTFLLLADYFKNRR--PKNYPPGPWGLPFVG------------------------NIFQLDFG-----------------------------------------------------------------------------------------------QPHLSIQPLVKKYGNIFSLNLGD------------------ITSVVITGLPLIKEALTQMEQNI…
	CP2J5_MOUSE	-------------------------------------------------------------------------------------------------------------------------------------MIMFLSSLVTTFWEALHLKTL-------------------VLAVVTFLFLINILRSRH--PKNYPPGPWRLPFVG------------------------NFFQIDTK-----------------------------------------------------------------------------------------------QTHLVLQQFVKKYGNVFSLELGQ------------------SPVVVVSGLPLIKEMFTHLDQNF…
	XP_003974073	-------------------------------------------------------------------------------------------------------------------------------------MEAILSTLG---LEWMDGRTI-------------------LIFLLVFVLLADYIKNRV--PSNFPPGPWPLPLIG------------------------DLHRINPS-----------------------------------------------------------------------------------------------RLHLQFAEFAGKYGNIFSLRLFG------------------GRVVVLNGYKTVREALVEKGENF…
	XP_003974028	-------------------------------------------------------------------------------------------------------------------------------------MHWIFDLIGS--FLAGDFKSL-------------------LFFLLIFILTADYLRNRR--SGSFPPGPTAIPIIG------------------------NMLSLDRS-----------------------------------------------------------------------------------------------RTHESLTQLAETYGNVYSLRTGQ------------------TWMVVVNSFKVVREALVTHGESV…
	NP_001121304	-------------------------------------------------------------------------------------------------------------------------------------------------------------------------------------------------------------------------------------------------------------------------------------------------------------------------------------------------------MAKSYGDIYTLWLGH------------------TPLVVLSGCKSVRNGLISHSEEL…
	XP_003977781	-------------------------------------------------------------------------------------------------------------------------------------------------------MVT-------------------SVILLCLGVVVLVLLLRSQRPKNFPPGPPVLPLLG------------------------SILELALD-----------------------------------------------------------------------------------------------NPLQDFERLRKKYGNVYSLFLGT------------------RPAVVISGLKNIKEALVTKGSDF…
	AAI04908	------------------------------------------------------------------------------------------------------------------------------------------MWKLWRAEEGAAALGG--------------------ALFLLLFALGVRQLLKQRRPMGFPPGPPGLPFIG------------------------NIYSLAAS---------------------------------------------------------------------------------------------SELPHVYMRKQSQVYGEIFSLDLGG------------------ISTVVLNGYDVVKECLVHQSEIF…
	AAQ23115	------------------------------------------------------------------------------------------------------------------------------------------MLELPGARACAGALAG--------------------ALLLLLFVLVVRQLLRQRRPAGFPPGPPRLPFVG------------------------NICSLALS---------------------------------------------------------------------------------------------ADLPHVYMRKQSRVYGEIFSLDLGG------------------ISTVVLNGYDVVKECLVHQSEIF…
	AAI36484	------------------------------------------------------------------------------------------------------------------------------------------MSSPGPSQPPAEDPPWPARLLRAPLGLLRLDPSGGALLLCGLVALLGWSWLRRRRARGIPPGPTPWPLVG------------------------NFGHVLLPPFLRRRSWLSSRTRAA------------------------------------------------------------------------GIDPSVIGPQVLLAHLARVYGSIFSFFIGH------------------YLVVVLSDFHSVREALVQQAEVF…
	CP2U1_MOUSE	------------------------------------------------------------------------------------------------------------------------------------------MSSLGDQRPAAGEQPGAR---------LHVRATGGALLLCLLAVLLGWVWLRRQRACGIPPGPKPRPLVG------------------------NFGHLLVPRFLRPQFWLGS-----------------------------------------------------------------------------GSQTDTVGQHVYLARMARVYGNIFSFFIGH------------------RLVVVLSDFHSVREALVQQAEVF…
	XP_011611202	------------------------------------------------------------------------------------------------------------------------------------------MAAEFEQFHSHS-------------------------------------------------GPKPWPVVG------------------------NFGGFLVPSAIRKR--FGS-----------------------------------------------------------------------------KAEGPAKNAAAVLTELAKVYGNVYSIYVGS------------------QLVVVLNGYKVVRDALSNHPDVF…
	AAH35959	-------------------------------------------------------------------------------------------------------------------------------------------------------MVLEMLNPIHYNITSIVPEAMPAATMPVLLLTGLFLLVWNYEGTSSIPGPGYCMGIGPLIS--------------------------------------------------------------------------------------------------------------------HGRFLWMGIGSACNYYNRVYGEFMRVWISG------------------EETLIISKSSSMFHIMKHNHYSS…
	AAI03671	-------------------------------------------------------------------------------------------------------------------------------------------------------MFLEMLNPMQYNVTIMVPETVTVSAMPLLLIMGLLLLIWNCESSSSIPGPGYCLGIGPLIS--------------------------------------------------------------------------------------------------------------------HGRFLWMGIGSACNYYNKMYGEFMRVWISG------------------EETLIISKSSSMFHVMKHSHYIS…
	NP_001079122	---------------------------------------------------------------------------------------------------------------------------------------------------------MEALNPVQYNITEAVPTLAPATTLSLLLFIFVLIILWNQEETSLIPGPAYCMGLGPLIS--------------------------------------------------------------------------------------------------------------------YGRFLLTGIGKAANYYNNMYGEFVRVWING------------------EETLIISKSSATFHIMKHSHYVS…
	XP_011608039	------------------------------------------------------------------------------------------------------------------------------------------MDLICDWAMAAVGLDAEVLVSVSPNATEAESPGSSAGTRALIILTCLLLLVWSHTEKKSVPGPSFCLGFGPLLT--------------------------------------------------------------------------------------------------------------------YVRFIWTGIGTASNYYNKKYGDIVRVWVNG------------------EETLVISRASAVHHVLKSRQYTS…
	AAH20616	-------------------------------------------------------------------------------------------------------------------------------------------------------------------MLDFAIFAVTFLLALVGAVLYLYPASR--QAAGIPGITPTEEKDGNLP----------------------------------------------------------------------------------------------------------------------DIVNSGSLHEFLVNLHERYGPVVSFWFGR------------------RLVVSLGTVDVLKQHINPNKTLD…
	EDL00146	-------------------------------------------------------------------------------------------------------------------------------------------------------------GRARGSMLDFAIFAVTFLLALVGAVLYLYPASR--QASGIPGLTPTEEKDGNLP----------------------------------------------------------------------------------------------------------------------DIVNSGSLHEFLVNLHERYGPVVSFWFGR------------------RLVVSLGTTDVLKQHFNPNKTSD…
	NP_001079548	-------------------------------------------------------------------------------------------------------------------------------------------------------------------MLDFAIFAITFLLILVGAVLYLYPSSR--QACGIPGLAPTEEKDGNLQ----------------------------------------------------------------------------------------------------------------------DIVNSGSLHEFLVNLHERFGPVASFWFGR------------------RLVVSLGSLDLLKQHINPNKTSD…
	XP_002166901	-----------------------------------------------------------------------------------------------------------------------------------------------------------MRDLISNVGTDYLVFAVSGILVLVVTLIYIWWNDGNTSSLTCPGLKSSDPVLGNLG----------------------------------------------------------------------------------------------------------------------SLTFDGGIHKFLVENHKRLGPMFSFYWGK------------------ELAVSLACPILFKEVATLFNRPV…
	XP_792896	-------------------------------------------------------------------------------------------------------------------------------------------------------------------MLDFAIFAVTFIILLVGLLIYIYPTTP-QKTTTVPGLEPSDPVKGNLD----------------------------------------------------------------------------------------------------------------------EIGDAGSLHQFLTKLHAEHGDIASFYFTD------------------QLCVSITSPELFKEHQAVFNRPA…
	ADY46187	--------------------------------------------------------------------------------------------MLGVILFLIAIAFCLVLYR-------------------------------------------------------KRMAAYMMQKWRFIRMISALPG------------PSIFSIMAEVCKF-SLD---------------------------------------------------------------------------------------------------------------------SEKFTYQAEALFRRYAYEN------------EHGILRLWLGTYPLIFLTRAKSAKVILESTTLIN…
	ERG82325	--------------------------------------------------------------------------------------------MFLPAWLMLFGAIVVLSCW-------------------------------------------------------KTLRAFLKRYLRIRALVNKIPG------------PPTIPIFGNAYNL-QWD--------------------------------------------------------------------------------------------------------------------------------------------------------------------------------------…
	CAP37573	-------------------------------------------------------------------------------------------MIIVFAIIIGYAIYLFVVNF-------------------------------------------------------PQILELWRVNRKCAQNLSMVMG------------PPSLPLVGSAHLF-KWH---------------------------------------------------------------------------------------------------------------------PYDFTFQMEQWAQKYLFSRAKYGEIAAPNNEVDGIMLLWIGPVPIVFLGMSECIRPVLESNTNIS…
	CCD65767	-------------------------------------------------------------------------------------------MIIVISIVIGYVIYLVVVNF-------------------------------------------------------QQILELWRINRKCAQNLSMVNG------------PPALPLVGSAHLF-KWN---------------------------------------------------------------------------------------------------------------------PYAFTFQMEGWAQKYLFGRAKYGEIAAPNNEVDGIMLLWIGPVPIVFLGTSECIRPVLESNTNIS…
	KKA72275	---------------------------------------------------------------------------------------LFFRMYIIFYFFFAFSTFVLWSCR-------------------------------------------------------KVLKTWAVLAWRAYPVLAPLPG------------PRSLPLLGCALEI-KWD---------------------------------------------------------------------------------------------------------------------SVDFSFQLEEWGRQWLLNDATG----------VGLIRAWIGPVPLCFVLRARHVKVVLESNTLIT…
	KKA75017	---------------------------------------------------------------------------------------------------------------------------------------------------------------------------------------------------------------------------------------------------------------------------------------------------------------------------------------------------------------------------------------------------------------…
	KKA66725	---------------------------------------------------------------------------------------------------------------------------------------------------------------------------------------------------------------------------------------------------------------------------------------------------------------------------------------------------------------------------------------------------------------…
	CAP22549	------------------------------------------------------------------------------------------MIAAILVALLTYFLFSIFQKR-------------------------------------------------------HEIQKFLYARRICIQEFEKVKG------------PPAVPIFGTTWYF-KSD---------------------------------------------------------------------------------------------------------------------PIEMIKQAQKWFVEYTLAPDSN-----------GLLKFWMGPVPVVSICRGEVAKTIFDSSTNIP…
	CCD67436	------------------------------------------------------------------------------------------MLAAALVLLLTYFAYLIFRQK-------------------------------------------------------DDILQFLHVRKICTREFKKLRG------------PPAVLIFGTLWYF-KKD---------------------------------------------------------------------------------------------------------------------PVEMVYQAQAWFSEYTLAPDNC-----------GVLKLWLGPIPAVNIARGEIAKIVLDSSVNIS…
	CAP37772	--------------------------------------------------------------------------------------------MGFAVYLVALVILYVLLNL-------------------------------------------------------GKIGKFVKERKRLYELMDKIDG------------PYALPLLGTTWQF-KMD---------------------------------------------------------------------------------------------------------------------PVEFALQLYNWGLEYSSK-------------GASLAKFWMGPYPMVIILTPEASKKVLESNVLIN…
	CAB04044	--------------------------------------------------------------------------------------------MGIAVYLLALVVIYVVFNL-------------------------------------------------------SKILKFVKERMRLYHLMSKIDG------------PLALPLLGTTFQF-KMD---------------------------------------------------------------------------------------------------------------------PVEFALQLYNWGLEYSTK-------------GSSLAAFWMGPYPMVIVLTPEANKKVLESNALIN…
	CAP34022	--------------------------------------------------------------------------------------------MQFLNLTIVFVLGLLIFYY-------------------------------------------------------KSIYNSIRDRLRIYHFLSKFDG------------PLAFPLVGNLYLVNIFD---------------------------------------------------------------------------------------------------------------------ISKLVDQVLHLAWYYCKK-------------GCGIVRLWIGPVPMLAVVNPIYAKEILESNEVIT…
	CAB07604	--------------------------------------------------------------------------------------------MHFLNIATIFLITIFLFYY-------------------------------------------------------KLIYNFIRDRLRIYKYMRKFDG------------PYSFPIIGTLYMVNIFD---------------------------------------------------------------------------------------------------------------------ISKFTTQSMELAQYYCQK-------------GCGTIGLWLGPVPLIAVINPQHAKEILESNEVIT…
	CEF71381	--------------------------------------------------------------------------------------------MELKNWILIFLITFIALNI-------------------------------------------------------KNIYFFLKQRYTFIVSLWNIPG------------PLAIPIFGSTLWL-KWN---------------------------------------------------------------------------------------------------------------------IEDLTLQINEFSEKLYQQ-------------NTKIACFWLGPYPLISPLHPETAEKILSSTEILR…
	'SSTP contig0000050'	--------------------------------------------------------------------------------------------MELGYWLTIILTLFIILNF-------------------------------------------------------QYIFNILKHRYNLIVSLWNMPG------------PLAFPIFGSTIWL-KWN---------------------------------------------------------------------------------------------------------------------IEELALQINEFTNEFHSQ-------------NIKIARFWLGPYPLIAPLHPETAEKILSSTEILR…
	CDQ06186	------------------------------------------------------------------------------------------------------XXXXXXXXX-------------------------------------------------------XXXXXSLKNSELYSKQINAVQG------------PPTWPLIGNLHQFHFKP---------------------------------------------------------------------------------------------------------------------DEFFEQAQGIAYMLQARGER--------------MCRIWFGPY---------ECEAILGSNKILD…
	EDP29266	-------------------------------------------------------------------------------------------------MGLVSASLITLVLV-------------------------------------------------------WIIHFVIKKLRTILKQINAVQG------------PPTWPLIGNLHQFHFKP---------------------------------------------------------------------------------------------------------------------DEFFEQAQGIAYMLQARGER--------------MCRIWFGPCPWILLYGADECEAILGSNKILD…
	XP_001901706	-------------------------------------------------------------------------------------------------MGLVSASLITLVLV-------------------------------------------------------WIIHFVIKKLRTILKQINAVQG------------PPTWPLIGNLHQFHFKP---------------------------------------------------------------------------------------------------------------------DEFFEQAQGIAYMLQARGER--------------MCRIWFGPCPWILLYGADECEAILGS-----…
	CAP37364	-------------------------------------------------------------------------------------------------MGIITASIIVLTIT-------------------------------------------------------WIIHFAFRKAKFIYDKLTVFQG------------PAALPLLGNFHQFHFSP---------------------------------------------------------------------------------------------------------------------EEFFEQSQGIAYMMRKGDER--------------ITRVWLGGLPFVLLYGAEEMEAVLGAPKMLN…
	CAB60436	-------------------------------------------------------------------------------------------------MGIITASLIVLTIT-------------------------------------------------------WIIHFAFRKAKFIYNKLTVFQG------------PAALPLIGNFHQFHFSP---------------------------------------------------------------------------------------------------------------------EEFFEQSQGIAYMMRKGDER--------------ITRVWLGGLPFVLLYGAHEVEAILGSPKMLN…
	CEF69771	-------------------------------------------------------------------------------------------------MGAIGNTFLVISIT-------------------------------------------------------LLLTFVIKKIFYYLKTLEKVPG------------ISTLPLIGNLHQIKIEP---------------------------------------------------------------------------------------------------------------------DKFYEQFQGIGYMLQNRRAR--------------ICKVWLGPLPFVAIYGAEEIEGVLGSSKLLN…
	'SSTP contig0000002'	-------------------------------------------------------------------------------------------------MGAIGNTFLVISIT-------------------------------------------------------LLLTFIIKKILYYLKTLQKVPG------------ISTLPLIGNLHQIRIEP---------------------------------------------------------------------------------------------------------------------DKFYEQFQGIGYMLQNRKDR--------------ICKVWFGPLPFVAIYGAEEIEGVLGSSKLLN…
	CAB07222	--------------------------------------------------------------------------------------------------MGVIIPAVLLAMA-------------------------------------------------------TVIAWLLYKHLRMRQVLKHLNQ------------PRSYPIVGHGLITKPDP---------------------------------------------------------------------------------------------------------------------EGFMNQVIGMGYLYPD-PR---------------MCLLWIGPFPCLMLYSADLVEPIFSSTKHLN…
	CCD68717	--------------------------------------------------------------------------------------------------MGVIIPAVLLASA-------------------------------------------------------TIIAWLLYKHLRMRQALKHLNQ------------PRSYPIVGHGLVTKPDP---------------------------------------------------------------------------------------------------------------------EGFMNQVIGMGYLYPD-PR---------------MCLLWIGPFPCLMLYSADLVEPIFSSTKHLN…
	CAP22863	--------------------------------------------------------------------------------------------------MGVIIPVVLVAFA-------------------------------------------------------TVFMWLLFKHLRMRHKLKHINQ------------PRSYPIVGHGLITKPDP---------------------------------------------------------------------------------------------------------------------EGFMNQVIGMGYLYPD-PR---------------MCLLWIGPFPCLMLYSAELVETILASSKHLD…
	CEF69217	----------------------------------------------------------------------------------------------------MHVLVIFFAIF-------------------------------------------------------VLFAGLFLYHLKYRKQFANFPS------------PRSYPIIGHLALLRPDV---------------------------------------------------------------------------------------------------------------------SGRLNQLIGTCLLYSEYPR---------------MVVLWLGPVPAIMLYSAESIEAILSGSKHLQ…
	'SSTP scaffold0000002 1'	----------------------------------------------------------------------------------------------------MNIFIIFFAIF-------------------------------------------------------LLFASLFFYHLKYRKKFANFPS------------PRSYPLIGHLALLRPDS---------------------------------------------------------------------------------------------------------------------TGRLNQLIGTCLLYPEYPR---------------MIALWLGPVPVVMLYCAEAIEAILSGSKHLQ…
	EFV50316	-------------------------------------------------------------------------------------------------MGAVAVAVVATGII-------------------------------------------------------TALICWMLKLRKLTALVDRFPG------------PRYFPILGNIPYFKKDP---------------------------------------------------------------------------------------------------------------------TEFFEQTIGTAYAYNN-PR---------------IFRVWMFWYPFFVVSGAEEAEVLLSSTKHIN…
	AAH60857	------------------------------------------------------------------------------------MAGLWLGLVWQKLLLWGAASALSLAGA-------------------------------------------------------SLVLSLLQRVASYARKWQQMRP--------IPTVARAYPLVGHALLMKPDG---------------------------------------------------------------------------------------------------------------------REFFQQIIEYTEEYRHMP----------------LLKLWVGPVPMVALYNAENVEVILTSSKQID…
	NP_598730	------------------------------------------------------------------------------------MLWLWLGLSGQKLLLWGAASAVSLAGA-------------------------------------------------------TILISIFPMLVSYARKWQQMRS--------IPSVARAYPLVGHALYMKPNN---------------------------------------------------------------------------------------------------------------------AEFFQQLIYYTEEFRHLP----------------IIKLWIGPVPLVALYKAENVEVILTSSKQID…
	NP_001086053	--------------------------------------------------------------------------------------MEFKG--DVQPLVWMAAAVVLLT---------------------------------------------------------LLAFSALPPLLDYFRKWKLMRP--------IPGPGPNYPLVGDALFLKPNG---------------------------------------------------------------------------------------------------------------------GDFFLQMCEFTELFRVEP----------------LIKLWIGPIPFVIVYHADTVEPILSTSKHMD…
	NP_001165651	--------------------------------------------------------------------------------------MELKG--DVNVLLWTAVIVVLLT---------------------------------------------------------LLVFSALPVLLDYVRKCKVMRL--------IPGPGPNYPLVGDALLLKSDA---------------------------------------------------------------------------------------------------------------------REFFLQMCEFAEDFRSEP----------------LLKLWIGPIPFLIVYHADTLEPFLSTSKHVD…
	XP_003972356	-------------------------------------------------------------------------------------MADLLGG-FTLPLLGASVFVAALT---------------------------------------------------------CFTYRMLS---DYLHKWFQMKP--------IPELEGTYPLIGNALQFKPNA---------------------------------------------------------------------------------------------------------------------GDFFNQIVEYTRENYHRP----------------LFKIWVGPVPFVVLFHPETVEPVLTNAVHME…
	CP4C3_DROME	------------------------------------------------------------------------------------MSSKVITSLMAESILLSKVGQVISGYS-------------------------------------------------------PITVFLLGSILIFLVVYNKRRSRLVKYIEKIPGP-AAMPFLGNAIEMNVDH---------------------------------------------------------------------------------------------------------------------DELFNRVIGMQKLWGTRIG---------------INRVWQGTAPRVLLFEPETVEPILNSQKFVN…
	XP_011674065	--------------------------------------------------------------------------------------------MAVVLPAGIGVTVCIVALS-------------------------------------------------------AFLFYYIARFLRIFLLISKFDG------------PPAVPIFGNTLQFKSDP---------------------------------------------------------------------------------------------------------------------REHFLYDVGVREKYRHQSGG--------------VIRMWFGPLPIVLIYNAVHCEALMNSSRHIN…
	XP_012558261	----------------------------------------------------------------------------------------------------MAFILLIFFLL-------------------------------------------------------LITLFLIWIYWVRSYNLNFVPS------------PLRFPLFGCALFLKSES---------------------------------------------------------------------------------------------------------------------HELFKQVRWFFSEFGS------------------AFCLWIGPKPVLMTGNIDHIQTVLKSQKIIT…
	XP_012555469	-------------------------------------------------------------------------------------------------MIYASYLVLVGLFV-------------------------------------------------------FFVSKILWKLWKSSYGLETIAT------------PPNIPVFGTSLYLHSDA---------------------------------------------------------------------------------------------------------------------RKFFFQLSEFTKKYGT------------------VFCIWLGPKPMIISSSVKFSEAVLSSQKVIT…
	C4AC1_DROME	-----------------------------------------------------------------------------------------------MWIALLGIPILLAVLT-------------------------------------------------------LLLKHINKTYFILS-LTKRVRTEDGSPLESKVAIMPGKTRFGNNLDILNFT---------------------------------------------------------------------------------------------------------------------PASVFNFVRESTAKAKGQ----------------NYLWYFLYAPMYNVVRPEEAEEVFQSTKLIT…
	C4AC3_DROME	-----------------------------------------------------------------------------------------------MWIALLGSSLLIGALW-------------------------------------------------------LLLRQLNKTYFILS-LCKRVRTADGSPLESKVFVVPGKTRFGNNLDLLNLT---------------------------------------------------------------------------------------------------------------------PANIFSYIRESTAKANGQ----------------NYIWNFLFAPEYNIVRAEDAEEIFQSTKITT…
	C4AC2_DROME	----------------------------------------------------------------------------------------------MFLEVLFAAPLVIFIFR-------------------------------------------------------KLWAHLNRTYFILS-LCKRIRTEDGSLLESKIYVAPSKTRFGNNFDLVNFT---------------------------------------------------------------------------------------------------------------------SESIFNFMRDASAKAKGR----------------NYLWYFFHAPMYNIVRAEEAEEILQSSKLIT…
	CP4P1_DROME	-------------------------------------------------------------------------------------------------MIILWLILALSALL-------------------------------------------------------YWLHRANKDYHILSFFTKRIRLKDGTPVEIIAPIAKGKTIFGNTLDLYGRD---------------------------------------------------------------------------------------------------------------------HAGVFNYSRER-AKEMGT----------------SYIEYVFGKAIYNIIDADSAENVLNHPNLIT…
	CP4P3_DROME	-------------------------------------------------------------------------------------------------MLILWLVGAFIVLI-------------------------------------------------------QWIYRLNRDYCILGFFAKRIRTKNGQNPESIAPLVKGSTIFANSFDLYGKD---------------------------------------------------------------------------------------------------------------------HSGVFEHSRDC-AKKLGK----------------SYAEYAMGTAIYNVIDADSAERVLNDPNLIN…
	CP4D2_DROME	--------------------------------------------------------------------------------------------------MLGVVGVLLLVAF-------------------------------------------------------ATLLLW-----------DFLWRRRGN---GILPGPRPLPFLGNLLMYRGLD---------------------------------------------------------------------------------------------------------------------PEQIMDFVKKNQRKYGR-----------------LYRVWILHQLAVFSTDPRDIEFVLSSQQHIT…
	CP4D8_DROME	----------------------------------------------------------------------------------------------------------------------------------------------------------------------------------------------------------------MQLMLR-LN---------------------------------------------------------------------------------------------------------------------PKTFIKVGREYVLKFGH-----------------LQRVWIFNRLLIMSGDAELNEQLLSSQEHLV…
	C4AE1_DROME	--------------------------------------------------------------------------------------------------MLVVLLVALLVTR-------------------------------------------------------LVASLF-----------RLALKELRHPLQGVVPSVSRVPLLGAAWQMRSFQ---------------------------------------------------------------------------------------------------------------------PDNLHDKFAEYVKRFGR-----------------SFMGTVLGHVVMVTAEPRHIDALLQGQHQLK…
	C4D20_DROME	--------------------------------------------------------------------------------------------------MWLTLITGALILL-------------------------------------------------------LTWDFG-----------RKRQRVLAFE-KSAIPGPISIPILGCGLQALHLG---------------------------------------------------------------------------------------------------------------------AENIIGWVGEKFDKYGK-----------------TFRFWILGESLIYTKDLQYFETILSSTTLLE…
	C4D21_DROME	--------------------------------------------------------------------------------------------------MWILLGIAVLIMT-------------------------------------------------------LVWDNS-----------RKQWRVNTFE-KSRILGPFTIPIVGNGLQALTLR---------------------------------------------------------------------------------------------------------------------PENFIQRFGDYFNKYGK-----------------TFRLWILGECLIYTKDLKYFESILSSSTLLK…
	CP4E2_DROME	--------------------------------------------------------------------------------------------------MWFVLYIFLALPL-------------------------------------------------------LLVAYL-----------ELS-TFRRRRVLNKFNGPRGLPLMGNAHQMG-KN---------------------------------------------------------------------------------------------------------------------PSEILDTVFSWWHQYGKD----------------NFVFWIGTYSNVLVTSSKYLEFILSSQTLIT…
	CP4E3_DROME	--------------------------------------------------------------------------------------------------MWLAVLALLVLPL-------------------------------------------------------ITLVYF-----------ERK-ASQRRQLLKEFNGPTPVPILGNANRIG-KN---------------------------------------------------------------------------------------------------------------------PAEILSTFFDWWYDYGKD----------------NFLFWIGYSSHIVMTNPKQLEYILNSQQLIQ…
	CP4G1_DROME	-------------------------------------------------------------------------------------MAVEVVQETLQQAASSSSTTVLGFSP-------------------------------------------------------MLTTLVGTLVAMALYEYWRRN-SREYRMVANIPSPPELPILGQAHVAAGLS---------------------------------------------------------------------------------------------------------------------NAEILAVGLGYLNKYGE-----------------TMKAWLGNVLLVFLTNPSDIELILSGHQHLT…
	C4G15_DROME	-------------------------------------------------------------------------------------------MEVLKKDAALGSPSSVFYFL-------------------------------------------------------LLPTLV------LWYIYWRLSRAHLYRLAGRLPGPRGLPIVGHLFDVIGPA---------------------------------------------------------------------------------------------------------------------SSVFRTV-IRKSAPFEH-----------------IAKMWIGPKLVVFIYDPRDVELLLSSHVYID…
	CP4S3_DROME	-------------------------------------------------------------------------------------------MSTLALVAFVLWAAFLRYLP-------------------------------------------------------KILNFL-----------------RLQRFAKTLPG----PTIGELIANVKKG-----------------------------------------------------------------------------------------------------------------------EILNWLKELREKHGP-----------------VFRIWFGKDLMVMFTDPEDIKQLLGNNQLLT…
	ADY45110	---------------------------------------------------------------------------------------------MATLVQLLFLLVFTFFCY-------------------------------------------------------VRFWPYIVELRRRRKIAANIAG------------PTTSPLLGNALQFS-RN---------------------------------------------------------------------------------------------------------------------PFEFLEHLLRLANEAVQSGEH-------------LLRLWVADKLVVFPLDGEALKPIIESNTELV…
	KKA74100	------------------------------------------------------------------------------------------------MLILLIISAILLYYA-------------------------------------------------------LRLAVFLKVVYRQHTFLTKIPG------------PPAVFLLGNVLEFG-DT---------------------------------------------------------------------------------------------------------------------AFDATATLLRWADQFRAKGHN-------------LIRIWVGLRPLVIPLDGEALKPILDSTEELT…
	CAP39842	-----------------------------------------------------------------------------------------------MTIIIPIIFGMVLIYL-------------------------------------------------------STWIPTLRKFRRHWRYGNKMPG------------PPAHPIYGNLGPIVGLN---------------------------------------------------------------------------------------------------------------------TEDLPAVFINWAAEQRDKGNS-------------IMRVMLLGTVYVWPLNGKAAAAIVDSTTETN…
	CAA98548	-----------------------------------------------------------------------------------------------MTIFIPISIAIILAYL-------------------------------------------------------ATWIPTLLKYKRHWQYGSKLPG------------PPAHPIFGNLGPIVGKK---------------------------------------------------------------------------------------------------------------------TEDLPSVFINWAAEQRDQGHS-------------VMRVMILGKVYAWPLNGKAAAAIIDSTTETN…
	CAP33741	-----------------------------------------------------------------------------------------------MAFLIPALVALLLVII-------------------------------------------------------ATLWKKISNLQKFRKCDDTIPG------------PPAHPIFGNVSAFSGKN---------------------------------------------------------------------------------------------------------------------TAEIYEIFRKTADEFRSKGKN-------------VIRYRFLDKLYVWPLTGKALAKVLESTTELN…
	CCD61789	-----------------------------------------------------------------------------------------------MSLILPCLLIILLLFI-------------------------------------------------------VSFWKIMKNILKYRKYDDLLPG------------PPAHPIFGNTKTFSNKT---------------------------------------------------------------------------------------------------------------------TEEIFQALRDLFSEAVEKGQS-------------LIRHRILGTFYVWPLDGKTVSKILESTTELD…
	CAP36604	-----------------------------------------------------------------------------------------------MSILIPVAVLLFLVYI-------------------------------------------------------LSFYDHVRLMRKFWIYGGKMPG------------PPAHPIFGNASLFKNKT---------------------------------------------------------------------------------------------------------------------TEDFVEIFVNLANEARAKGAN-------------LMRTQVMNRIYVWPLNGKTAATILESSTEMN…
	CAB11775	-----------------------------------------------------------------------------------------------MSILIPVALALLFVYL-------------------------------------------------------LSFYDTIRLMRKFWIYGGKMPG------------PPAHPIFGNASLFKNKT---------------------------------------------------------------------------------------------------------------------TKDFVELFVQLAHEARSKGAN-------------LMRTQVMNRIYVWPLNGKTAATILESSTEVN…
	KKA65302	----------------------------------------------------------------------------------------RDEYKEREMLVFVLALIVILAYG-------------------------------------------------------PMLIRFLRSIHHMKSLSKRIPG------------DEGLPVLGHMLEVGDSL---------------------------------------------------------------------------------------------------------------------EY------VKELRRRCSKSNG-------------LIKLWMLSDNEYTPTNGEMLKHIVDSSEEIT…
	KKA79809	---------------------------------------------------------------------------------------------------------------------------------------------------------------------------------------------------------------------------------------------------------------------------------------------------------------------------------------------------------------------------------------------------------------…
	KKA69231	-----------------------------------------------------------------------------------------------MLYLLALLGIFLYLYG-------------------------------------------------------GYFVKKWISLCHKKKLAAAIPG------------DDGAPVFGHLFELGRSS---------------------------------------------------------------------------------------------------------------------ESNPRILLERARAVRDGWNGE-------------LLKFWVMHDCVFMPLSGAMLQPILESTEEIN…
	KKA64134	---------------------------------------------------------------------------------------------------------------------------------------------------------------------------------------------------------------------------------------------------------------------------------------------------------------------------------------------------------------------------------------------------------------…
	KKA76032	---------------------------------------------------------------------------------------------------------------------------------------------------------------------------------------------------------------------------------------------------------------------------------------------------------------------------------------------------------------------------------------------------------------…
	CEF61074	--------------------------------------------------------------------------------------------MALVSFILTLFFIYILSKI-------------------------------------------------------KSIWTWIKIRNRKHELGDKIPG------------PKTIPFFGNALSFSKDT---------------------------------------------------------------------------------------------------------------------KQTIDYITEEFNKVNE-KNEP-------------FIRFWVGEKLLVIPINGNAARYIIDN--ELI…
	'SSTP scaffold0000002 2'	--------------------------------------------------------------------------------------------MAVLQFILTLLCIYALSKI-------------------------------------------------------KSIWIWYKIRNRKHELGDKISG------------PKGIPFFGNSLSFPKDT---------------------------------------------------------------------------------------------------------------------KKTIEYMTEEFNKVNE-KNEP-------------FIRFWIGEKLLVVPINGKAAKYIIDN--ELE…
	'SSTP contig0000028 1'	--------------------------------------------------------------------------------------------MFSLSILFTLLALYVVANL-------------------------------------------------------KKFKTWWCEKRRKIELAEKIPG------------PKGLPIIGNALMFLGNT---------------------------------------------------------------------------------------------------------------------EEVHKNIDKESQIAFQ-NNEP-------------LRRYWIGNTLIVHSLSSDASKVIFDSTTEIS…
	'SSTP contig0000028 2'	--------------------------------------------------------------------------------------------MFSLSILLTLLLLYVVSNF-------------------------------------------------------EKIKIWWYERKRRIELGEKIPG------------PKGLPIIGNALMFLGET---------------------------------------------------------------------------------------------------------------------HESQKRFIEEDRIAFE-NNEP-------------LRRFWFGNLLFIHSLSSDASKAIFDSTTEIS…
	'SSTP contig0000028 3'	--------------------------------------------------------------------------------------------MFSLTILITLLFLFVVSNL-------------------------------------------------------KKFKTWWCERRRKIELAEKIPG------------PKGLPIFGNILTFSGTQ---------------------------------------------------------------------------------------------------------------------EQMQNNFFKEAQIGFE-NNEP-------------LRRYWIGSSLTVQPLSSDAAKVIFDSTTEIS…
	'SSTP contig0000028 4'	--------------------------------------------------------------------------------------------MFSLSILFTLFFLYVVTNF-------------------------------------------------------RKFKTWWCERKRIIELADKIPG------------PKSLPIVGNGLMFLCDS---------------------------------------------------------------------------------------------------------------------QELQRILDEEAQIAFQ-KDEP-------------LRRYWMGNILVVYALSTEAAKVIFDSTVEIS…
	CEF64982	----------------------------------------------------------------------------------------------------------------------------------------------------------------------------------------MIPG------------PKSLPIIGNALMFFGSL---------------------------------------------------------------------------------------------------------------------EKVEKMFYEQDQIGFK-NDEP-------------LRRFWIGNLLIVHALSPEASKVILESKTETY…
	CEF69902	--------------------------------------------------------------------------------------------MIILITTISLLFVFFTKNL-------------------------------------------------------KNLVCWWNERKRRIELGEKIPG------------PKTIPIFGNMFLFMKAP---------------------------------------------------------------------------------------------------------------------HEMKKKFDEENSIGFK-NNDP-------------LRRYWIGNKLLVYLLKSDAAKVIFDSNIEIS…
	'SSTP contig0000038 1'	--------------------------------------------------------------------------------------------MIILITTITLLFVFFSKNL-------------------------------------------------------KKLKCWYSERRRRIELGEKIPG------------PRGIPIFGNMFFLMGTP---------------------------------------------------------------------------------------------------------------------SEMKEKFDKESDIGFQ-NGDP-------------LRRYWIGNNLLVYILRSDAAKVIFDSNIEIS…
	CEF69640	-------------------------------------------------------------------------------------------MSFLTTIILTLIIILILKNI-------------------------------------------------------KNIISWYKARQRKFELGEKIPG------------PKRIPIIGNANLFQGNI---------------------------------------------------------------------------------------------------------------------EDIVRRIQEEDNIGIK-NGDS-------------LRRFWMGDDLVVQGLTAEARKIIFDSSVEIR…
	'SSTP contig0000095 1'	-------------------------------------------------------------------------------------------MSLLSTIFLSLILIFILKNI-------------------------------------------------------KNIIKWYKERERKFLLGEKIPG------------PKRIPIIGNANLFQGNI---------------------------------------------------------------------------------------------------------------------EDIVKRVEDEARIGLK-NGDP-------------LRRFWMGNDLVVHGLTSDARKVIFDSSVEIK…
	CEF69641	--------------------------------------------------------------------------------------------MIFIYIFIFLFTLYILKNS-------------------------------------------------------DNILKWWNERVRRIELGKKIPG------------PKGLPILGNILQLGGNI---------------------------------------------------------------------------------------------------------------------ENFVNFLQEQYNIGLE-NNDD-------------VRSCWIGDKLLILPINSKVCQKILESQTELS…
	'SSTP contig0000095 2'	--------------------------------------------------------------------------------------------MISIYIFICLFTLYIIKYN-------------------------------------------------------NNIFKWWNERVRRIELGKKIPG------------PKGLPILGNILQLSGNI---------------------------------------------------------------------------------------------------------------------DNFVNFFQKQYDIGLE-NNDD-------------MRSCWIGDKLLILPINIEVSQKIFESQTELC…
	'SSTP contig0000038 2'	--------------------------------------------------------------------------------------------MLFYKILTIILSLIIYFVI-------------------------------------------------------KKLYLWYKERKRIVYYLNKIPG------------DDGLPIIGNLLEFQCST---------------------------------------------------------------------------------------------------------------------AGLLDKTYEFIQWMNK-NNTS-------------ILKKWIANHAIVYVSSPNAQKIILENPKETT…
	AAQ56847	--------------------------------------------------------------------------------MSVSVLSPSRLLGDVSGILQAASLLILLLLL-------------------------------------------------------IKAVQLYLHRQWLLKALQQFPC-----------PPS-HWLFGHIQELQQ-D---------------------------------------------------------------------------------------------------------------------QELQRIQKWVETFPSACPHWLW----------------GGKVRVQLYDPDYMKVILGRSD---PK…
	AAI48249	--------------------------------------------------------------------------------MSVSVLSPSRRLGGVSGILQVTSLLILLLLL-------------------------------------------------------IKAAQLYLHRQWLLKALQQFPC-----------PPS-HWLFGHIQEFQH-D---------------------------------------------------------------------------------------------------------------------QELQRIQERVKTFPSACPYWIW----------------GGKVRVQLYDPDYMKVILGRSD---PK…
	CP4AA_MOUSE	--------------------------------------------------------------------------------MSVSALSPTRFADSLSGFLQVASVLGLLLLL-------------------------------------------------------VKAVQFYLHRQWLLKAFQQFPS-----------PPF-HWFFGH-EKFKG-D---------------------------------------------------------------------------------------------------------------------QELQEIVSCIENFPSAFPRWFW----------------GSKAYLTVYDPDYMKVILGRSD---PK…
	CP4CA_MOUSE	--------------------------------------------------------------------------------MSASALSSIRFPGSISEYLQVASVLSLLLLL-------------------------------------------------------FKTAQLYLHRQWLLSSTQQFPS-----------PPS-HWLFGH-KILK--D---------------------------------------------------------------------------------------------------------------------QDLQDILTRIKNFPSACPQWLW----------------GSKVRIQVYDPDYMKLILGRSD---PK…
	CP4AE_MOUSE	--------------------------------------------------------------------------------MGFFLFSPTRYLDGISGFFQWAFLLSLFLVL-------------------------------------------------------FKAVQFYLRRQWLLKTLQHFPC-----------MPS-HWLWGH--HLK--D---------------------------------------------------------------------------------------------------------------------KELQQILIWVEKFPSACLQCLS----------------GSNIRVLLYDPDYVKVVLGRSD---PK…
	AAH17758	--------------------------------------------------------------------------------MVPSFLSLS-----FSSLGLWASGLILVLGF-------------------------------------------------------LKLIHLLLRRQTLAKAMDKFPG-----------PPT-HWLFGHALEIQE-T---------------------------------------------------------------------------------------------------------------------GSLDKVVSWAHQFPYAHPLWFG----------------QFIGFLNIYEPDYAKAVYSRGD---PK…
	NP_031849	--------------------------------------------------------------------------------MALSFLSPS-----LSRLGLWASVVILMVTV-------------------------------------------------------LKLLSLLFRRQKLARALDSFPG-----------PPK-HWLFGHALEIQK-T---------------------------------------------------------------------------------------------------------------------GGLDKVVTWTEQFPYAHPLWLG----------------QFIVFLNIYEPDYAKAVYSRGD---PK…
	XP_011616493	--------------------------------------------------------------------------------MEITRALVVLG---WSHFYQLLALFCLAIVL-------------------------------------------------------YKLTVLLMLKRALIRNFESFPG-----------PPG-HWLFGNILEFKQDG---------------------------------------------------------------------------------------------------------------------NDLDKLVKFGQKYPYCFPLWFG----------------PFVCFLNIHHPEYVKTILASTE---PK…
	NP_001090539	--------------------------------------------------------------------------------MANEAVLGSMWN--ALVWQQVAALLCLLAVL-------------------------------------------------------LKATQIYLSKKRQERILEQFPG-----------PPR-HWLLGNVDQIRRDG---------------------------------------------------------------------------------------------------------------------KDLDLLVNWTQSHGGAYPVWFG----------------NFSSFLFLTHPDYAKVIFGREE---PK…
	AAH28102	--------------------------------------------------------------------------------MEFSWLETR-----WARPFYLAFVFCLALGL-------------------------------------------------------LQAIKLYLRRQRLLRDLRPFPA-----------PPT-HWFLGHQKFIQD-----------------------------------------------------------------------------------------------------------------------DNMEKLEEIIEKYPRAFPFWIG----------------PFQAFFCIYDPDYAKTLLSRTD---PK…
	NP_001003947	--------------------------------------------------------------------------------MEASWLETR-----WARPLHLALVFCLALVL-------------------------------------------------------MQAMKLYLRRQRLLRDLSPFPG-----------PPA-HWLLGHQKFLQE-----------------------------------------------------------------------------------------------------------------------DNMETLDEIVKKHPCAFPCWVG----------------PFQAFFYIYDPDYAKIFLSRTD---PK…
	CAI19734	--------------------------------------------------------------------------------MEPSWLQEL-----MAHPFLLLILLCMSLLL-------------------------------------------------------FQVIRLYQRRRWMIRALHLFPA-----------PPA-HWFYGHKEFYPV-----------------------------------------------------------------------------------------------------------------------KEFEVYHKLMEKYPCAVPLWVG----------------PFTMFFSVHDPDYAKILLKRQD---PK…
	AAH67437	--------------------------------------------------------------------------------MSQLSLSWLGLWPVAASPWLLLLLAGASWLL-------------------------------------------------------AHVLAWTYAFYDNCRRLRCFPQ-----------PPRRNWFWGHQGMVNPTE---------------------------------------------------------------------------------------------------------------------EGMRVLTQLVATYPQGFKVWMG----------------PISPLLSLCHPDIIRSVINASAAIAPK…
	AAV40834	--------------------------------------------------------------------------------MPQLSLSSLGLWPMAASPWLLLLLVGASWLL-------------------------------------------------------ARILAWTYTFYDNCCRLRCFPQ-----------PPKRNWFLGHLGLIHSSE---------------------------------------------------------------------------------------------------------------------EGLLYTQSLACTFGDMCCWWVG----------------PWHAIVRIFHPTYIKPVLFAPAAIVPK…
	EAW84513	--------------------------------------------------------------------------------MPQLSLSWLGLGPVAASPWLLLLLVGGSWLL-------------------------------------------------------ARVLAWTYTFYDNCRRLQCFPQ-----------PPKQNWFWGHQGLVTPTE---------------------------------------------------------------------------------------------------------------------EGMKTLTQLVTTYPQGFKLWLG----------------PTFPLLILCHPDIIRPITSASAAVAPK…
	AAH35350	--------------------------------------------------------------------------------MSLLSLPWLGLRPVAMSPWLLLLLVVGSWLL-------------------------------------------------------ARILAWTYAFYNNCRRLQCFPQ-----------PPKRNWFWGHLGLITPTE---------------------------------------------------------------------------------------------------------------------EGLKDSTQMSATYSQGFTVWLG----------------PIIPFIVLCHPDTIRSITNASAAIAPK…
	EAW84487	--------------------------------------------------------------------------------MSLLSLSWLGLRPVAASPWLLLLVVGASWLL-------------------------------------------------------ARILAWTYAFYHNGRRLRCFPQ-----------PRKQNWFLGHLGLVTPTE---------------------------------------------------------------------------------------------------------------------EGLRVLTQLVATYPQGFVRWLG----------------PITPIINLCHPDIVRSVINTSDAITDK…
	CP4FE_MOUSE	--------------------------------------------------------------------------------MSQLSLSWLGLGPEVAFPWKTLLLLGASWIL-------------------------------------------------------ARILIQIYAAYRNYRHLHGFPQ-----------PPKRNWLMGHVGMVTPTE---------------------------------------------------------------------------------------------------------------------QGLKELTRLVGTYPQGFLMWIG----------------PMVPVITLCHSDIVRSILNASAAVALK…
	NP_598888	---------------------------------------------------------------------------MGFFRMPQLDLSWLGLRLEASSPWLLLLLIGASWLL-------------------------------------------------------ARVLTQTYIFYRTYHHLCDFPQ-----------PPKWNWFLGHLGMITPTE---------------------------------------------------------------------------------------------------------------------HGLKEVTNLVATYPQGFMTWLG----------------PIIPIITLCHPDIIRSVLNASASVALK…
	NP_077764	--------------------------------------------------------------------------------MSQLSMSWMGLGHTAASPWLLLLLAGASCLL-------------------------------------------------------AYILTPIYGVFENSLRLRCFPQ-----------PPKRNWILGHLGLIQSSE---------------------------------------------------------------------------------------------------------------------EGLLYIQSLVRTFRDACCWWVG----------------PLHPVIRIFHPAFIKPVVLAPALVAPK…
	NP_077762	--------------------------------------------------------------------------------MLRLSVSGLDLGSVVTSSWHLLLLGVASWIL-------------------------------------------------------ARILAWTYSFYENCSRLSCFPQ-----------PPKKNWFSGHLGMIQSNE---------------------------------------------------------------------------------------------------------------------EGMQLVTEMGQTFQDVHLFWLG----------------PVIPVLRIVDPAFVAPLLQAPALVAPK…
	NP_001165650	------------------------------------------------------------------------MLPFLDHFLDSLNLSHSTFRVYIFYAVILFFSLIMFRTI-------------------------------------------------------LKMVTYIYAYIINARRLRCFPE-----------PPRRSWLLGHLGLFMPTE---------------------------------------------------------------------------------------------------------------------EGLTEVSDAISSFRKTFLTWMG----------------PIS-LVSVFHPDTVKPIVAASAAIAPK…
	NP_001091388	------------------------------------------------------------------------MLQFLDHFLDSLNPSHTTFRVYIFAAIILIFSLIIFRTI-------------------------------------------------------LKMVKFIYAYIINARRLRCFPE-----------PPRRSWLLGHMGLIKNTE---------------------------------------------------------------------------------------------------------------------EGLLVVDSLVKTYIYACSWWFS----------------LCYPIVRLFHPSSIKPILQVSAAIAQK…
	AAH69351	------------------------------------------------------------------------MLPITDRLLHLLGLEKTAFRIYAVSTLLLFLLFFLFRLL-------------------------------------------------------LRFLRLCRSFYITCRRLRCFPQ-----------PPRRNWLLGHLGMYLPNE---------------------------------------------------------------------------------------------------------------------AGLQDEKKVLDNMHHVLLVWMG----------------PVLPLLVLVHPDYIKPLLGASAAIAPK…
	AAH22539	--------------------------------------------------------------------------------------------------MSPGLLLLGSAVL-------------------------------------------------------LAFGLCCTFVHRARSRYEHIPG-----------PPRPSFLLGHLPCFWKKD---------------------------------------------------------------------------------------------------------------------EVGGRVLQDVFLDWAKKYGPVV--------------RVNVFHKTSVIVTSPESVKKFLMSTKYNK…
	AAH18307	--------------------------------------------------------------------------------------------------MSPGLLLLGSAVL-------------------------------------------------------LAFGLCCTFVHRARSRYEHIPG-----------PPRPSFLLGHLPYFWKKD---------------------------------------------------------------------------------------------------------------------EDCGRVLQDVFLDWAKKYGPVV--------------RVNVFYKTSVIVTSPESVKKFLMSTKYNK…
	NP_001079780	--------------------------------------------------------------------------------------------MELWVFIGWAALLLLALAF-------------------------------------------------------ICFLLYCGYIQYIHMKYDHIPG-----------PPRDSFIFGHSLTLMKVM---------------------------------------------------------------------------------------------------------------------QEN-LVIYDYFLDWVQKYGPVM--------------RINGFHRVAVLVASPEGVQEFLMSPKYSK…
	XP_012557270	---------------------------------------------------------------------------------------------------------------------------------------------------------------------------------------------------------------------------------------------------------------------------------------------------------------------------------------------------------------------------------------------------------------…
	XP_012557269	----------------------------------------------------------------------------------------------------MFVICLALITL-------------------------------------------------------FIGLFFLRCLLKRIFHPLRLLP-----------SPKEHLITGHISHFQGRD---------------------------------------------------------------------------------------------------------------------HSN---TFLSFNEKFKEEGLCT--------------LDTLYVPRYVYLIAPEFIKKIFADGKLFQ…
	XP_002166438	----------------------------------------------------------------------------------------------------MFLICLALLIL-------------------------------------------------------SIGLFFLRYLLKRIFHPLQLLP-----------SPKEQLITGHISHFQGRD---------------------------------------------------------------------------------------------------------------------HSN---TFLGFNEKFKEEGLCT--------------LDTLYVPRYVYLIAPEFIKKIFADGKLFQ…
	XP_012560670	---------------------------------------------------------------------------------------------------------------------------------------------------------------------------------------------------------------------------------------------------------------------------------------------------------------------------------------------------------------------------------------------------------------…
	ADY43509	--------------------------------------------------------------------------------------------------------------------------------------------------------------------------------------------------------------------MQRG------------------------------------------------------------------------------------------------------------------------FAEFDINNMKKFGRFY------------------GASFMGFPELNVCDMDMLRQIFIEDFAAF…
	ERG80419	---------------------------------------------------------------------------MVGLGEYAFVPLVVIFFSFIKFSVAIAATTSLIALT-------------------------------------------------------AYFLWAKHVNEYWKRR--GIP------------GPEPHFFFGNVLQMQRG------------------------------------------------------------------------------------------------------------------------FAEFDINNMKKFGRFY------------------GASFMGFPELNVCDMDMLRQIFIEDFAAF…
	ADY43572	--------------------------------------------------------------------------MHIGIGEYVIILLIIIGTTFYYLPLSAAVITVTSLSS-------------------------------------------------------AIIWKLHCLNNYWAKQ--GIP------------GPKRNLIFGNLLQLMNG------------------------------------------------------------------------------------------------------------------------FKTFDIENTKKYGKNF------------------GAVFAGAPTFISSDVDLLREVLVKRFNCF…
	CEF69504	---------------------------------------------------------------------------MLGIGEYILLLIILFFIISTLFTKFVAVGLIVIVTS-------------------------------------------------------LTFWKLNEYSNYWKKR--NIP------------SPKGKLGIGNIIELFEN------------------------------------------------------------------------------------------------------------------------FKNSDERWKKKFGKTY------------------GLMMGLTPDITTTDLNIIKEVYVKQFEKF…
	'SSTP scaffold0000001'	---------------------------------------------------------------------------MLGIGEYFFLSIILTLIISILFTKYVAIGLIVIITS-------------------------------------------------------LGIWKINNSLNYWKKR--KIP------------SPKGKFGVGNMLELLND------------------------------------------------------------------------------------------------------------------------FKSCDERWKKEFGETY------------------GIMMGFRPDLTTTNLDIIKEVYVKQFDKF…
	'SSTP scaffold0000006 1'	---------------------------------------------------------------------------MLGIGEYICLSIIIVSIILKLYTKYVAIGLIFTLAS-------------------------------------------------------LVIWKINDFSNYWKKR--NIP------------SAKGKFFVGNLLELFTD------------------------------------------------------------------------------------------------------------------------FKSCDERWKKEFGETY------------------GIMMGLQPDLTTTNLDIIKEVYVKQFEKF…
	'SSTP scaffold0000006 2'	---------------------------------------------------------------------------MLGIGEYICLSIIIVSIILKLFTKYVAIGLIFIVAS-------------------------------------------------------LIIWKINDLSNYWKKQ--NIP------------SAKGKFGVGNLLELLSD------------------------------------------------------------------------------------------------------------------------IKGCDQKWKKEFGETY------------------GTMMGLRPDLTTTNLDIIKEVYVKQFDKF…
	'SSTP.scaffold.00080.157814 1'	---------------------------------------------------------------------------MLGMGEYFCLSIIIVSIILKLFTKYVAIGLIFTIAS-------------------------------------------------------IVIWKVNDSSKYWKKR--NIP------------SARGKFFFGNMLEMIKD------------------------------------------------------------------------------------------------------------------------LKGCDERWKKEFGETY------------------GIMMGLYPDLTTTNLDIIKEVYVKQFDKF…
	'SSTP scaffold0000006 3'	---------------------------------------------------------------------------MLGIGEYFCLSIIIILIILKLYTKYVAIGLIFAITS-------------------------------------------------------LVIWKINDLSNYWKKR--NIP------------SAEGKFGIGNLLELLGD------------------------------------------------------------------------------------------------------------------------FKGSDERWKKEFGETY------------------GIMMGLKPDLTTTNLDIIKEVYVKQFDKF…
	'SSTP.scaffold.00080.157814 2'	---------------------------------------------------------------------------MLGIGEYICLSIIIVLIISTLFTKYVAIGLIVTIIA-------------------------------------------------------LIIWKINNFSNYWKIR--NIP------------SPKGTFGFGNLFELFND------------------------------------------------------------------------------------------------------------------------FKGSDEKWKKEFGETY------------------GILMGTIPDLTTTNFDIIKEVYVKQFDKF…
	'SSTP scaffold0000006 4'	---------------------------------------------------------------------------MLGIGEYICLSIIIVLIISALFTKYVAIGLIVTITS-------------------------------------------------------FIIWKVNNLSYYWKKR--NIP------------SPKGKFGFGNLLEIISN------------------------------------------------------------------------------------------------------------------------VKNYDKRWKEEFGETY------------------GIMMGLKPNLTTTNLDIIKEIYVKQFDKF…
	CEF70017	---------------------------------------------------------------------------MLGIGEYTFLSIIFLYILFTIFPKYVALGLIVIIVS-------------------------------------------------------LIFWKLNNYKNYWVKR--NVP------------SPKGNLLFGNIKEIFSD------------------------------------------------------------------------------------------------------------------------VIGCDKRWEKKFGETY------------------GVMMFMVPILNTTNLNIIKEVYVKQFDKF…
	AAY16980	-------------------------------------------------------------------------------------------MALIPDLAMETWLLLAVSLV-------------------------------------------------------LLYLYGTHSHGLFKKL--GIP------------GPTPLPFLGNILSYHKG------------------------------------------------------------------------------------------------------------------------FCMFDMECHKKYGKVW------------------GFYDGQQPVLAITDPDMIKTVLVKECYSV…
	EAW76637	-------------------------------------------------------------------------------------------MDLIPNLAVETWLLLAVSLI-------------------------------------------------------LLYLYGTRTHGLFKKL--GIP------------GPTPLPFLGNALSFRKG------------------------------------------------------------------------------------------------------------------------YWTFDMECYKKYRKVW------------------GIYDCQQPMLAITDPDMIKTVLVKECYSV…
	EAL23868	-------------------------------------------------------------------------------------------MDLIPNLAVETWLLLAVSLV-------------------------------------------------------LLYLYGTRTHGLFKRL--GIP------------GPTPLPLLGNVLSYRQG------------------------------------------------------------------------------------------------------------------------LWKFDTECYKKYGKMW------------------GTYEGQLPVLAITDPDVIRTVLVKECYSV…
	EAW76632	-------------------------------------------------------------------------------------------MDLIPNFAMETWVLVATSLV-------------------------------------------------------LLYIYGTHSHKLFKKL--GIP------------GPTPLPFLGTILFYLRG------------------------------------------------------------------------------------------------------------------------LWNFDRECNEKYGEMW------------------GLYEGQQPMLVIMDPDMIKTVLVKECYSV…
	CP3AD_MOUSE	-------------------------------------------------------------------------------------------MDLIPNFSMETWMLLATSLV-------------------------------------------------------LLYLYGTHSHGIFKKL--GIP------------GPKPLPFLGTILAYQKG------------------------------------------------------------------------------------------------------------------------FWECDIQCHKKYGKMW------------------GLYDGRQPVLAITDPDIIKTVLVKECYST…
	CP3AP_MOUSE	-------------------------------------------------------------------------------------------MELIPNLSIETWVLLVTSLV-------------------------------------------------------LFYIYGTYSHGLFKKL--GIP------------GPKPLPLLGTIFNYYDG------------------------------------------------------------------------------------------------------------------------MWKFDEDCYKKYGKIW------------------GFYEGPQPILAIMDPEIIKIVLVKECYSV…
	CP3AB_MOUSE	-------------------------------------------------------------------------------------------MDLVSALSLETWVLLAISLV-------------------------------------------------------LLYRYGTRKHELFKKQ--GIP------------GPKPLPFLGTVLNYYKG------------------------------------------------------------------------------------------------------------------------LWKFDMECYKKYGKTW------------------GLFDGQTPLLAVTDPETIKNVLVKECFSV…
	CP341_MOUSE	-------------------------------------------------------------------------------------------MNLFSALSLDTWVLLAIILV-------------------------------------------------------LLYRYGTRTHGLFKKQ--GIP------------GPKPLPFLGTVLNYYKG------------------------------------------------------------------------------------------------------------------------LWKFDMECYEKYGKTW------------------GLFDGQMPLFVITDPEMIKNVLVKECFSV…
	CP3AG_MOUSE	-------------------------------------------------------------------------------------------MNLFSALSLDTLVLLAIILV-------------------------------------------------------LLYRYGTCTHGLFKKQ--GIP------------GPKPLPFLGTVLNYYKG------------------------------------------------------------------------------------------------------------------------LWKFDMECYEKYGKTW------------------GLFDGQIPLFVITDPETIKNVLVKECFSV…
	NP_001091350	-------------------------------------------------------------------------------------------MNLIPHLSTGTWILLAALFL-------------------------------------------------------LILLYGIWPYGFFKKM--GIP------------GPTPLPFIGTFLEFRKG------------------------------------------------------------------------------------------------------------------------MVQFDTECFKKYGKMW------------------GTYDGRQPVLAVMDPAIIKTILVKEFYTN…
	NP_001088495	-------------------------------------------------------------------------------------------MTFLPDFSMETWTLLVLLLT-------------------------------------------------------LLAYYAIWPYRLFKRH--GIP------------GPTPIPFIGTFLGNRNG------------------------------------------------------------------------------------------------------------------------IMEFDMECFKKYGNVW------------------GFYDGPKPLLAIVDPVIIKNIMIKECYTN…
	XP_011611096	-------------------------------------------------------------------------------------------MNYLPLFALETWILLITFTC-------------------------------------------------------LFVMYGKRTFGIFEKL--GIS------------GPKPTMYFGSICKYNNV------------------------------------------------------------------------------------------------------------------------YYLDDQECAQKYGKIW------------------GTYELRKPMLVVMDPDLLKTILVKECFTH…
	XP_003963920	-------------------------------------------------------------------------------------------MFVFMCFSATTWTILVLFST-------------------------------------------------------LLLLYGIWPYRLFRKN--GIP------------GPMPLPFIGTMWNLLKG------------------------------------------------------------------------------------------------------------------------NMVFDRECQSKYGDVW------------------GVFEGRTPVLMVSDPGMIKTILVKECYSV…
	XP_003963919	-------------------------------------------------------------------------------------------MFEFVLFSGTTWALLALFFA-------------------------------------------------------LLLLYGVWPYHHFKKL--GIR------------GPRPLPFMGSTFYYRKG------------------------------------------------------------------------------------------------------------------------IIPFESWCQAEYGDVW------------------GMFEGRTPVLMVSDPEILKTVLVKECYSV…
	XP_011672296	---------------------------------------------------------------------------------------MAVLGTISGLFSMTTVYLMVAVVV-------------------------------------------------------IFFIYDYWTHTYFKRL--GIP------------GPPPKPIFGNALDFSKQP-----------------------------------------------------------------------------------------------------------------------IFDVIDEYANKYGPVV------------------GIYMWRRPLLLIRDLDMLRDIMVKDHHRF…
	XP_011671561	--------------------------------------------------------------------------------------MEVELMGISMSLTWLLSMITLGFSV-------------------------------------------------------LYVAYECWSRTYWWRR--GVP------------YEPSLPIIGNPLFTSK-------------------------------------------------------------------------------------------------------------------------IPENFVEWNKKYGKVY------------------GTYSFRDPVLVVGDPEMLRHLLVKSFNSF…
	THAS_HUMAN	-------------------------------------------------------------------------------------MEALGFLKLEVNGPMVTVALSVALLA-------------------------------------------------------LLKWYSTSAFSRLEKL--GLR------------HPKPSPFIGNLTFFRQG------------------------------------------------------------------------------------------------------------------------FWESQMELRKLYGPLC------------------GYYLGRRMFIVISEPDMIKQVLVENFSNF…
	THAS_MOUSE	-------------------------------------------------------------------------------------MEVLGLLKFEVSGTIVTVTLLVALLA-------------------------------------------------------LLKWYSMSAFSRLEKL--GIR------------HPKPSPFVGNLMFFRQG------------------------------------------------------------------------------------------------------------------------FWESQLELRERYGPLC------------------GYYLGRRMHVVISEPDMIKQVLVENFSNF…
	CP6A9_DROME	-------------------------------------------------------------------------------------------MGVYSVLLAIVVVLVGYL-----------------------------------------------------------LLKWRRALHYWQNL--DIP-----------CEEPHIL-MGSLTGVQT-------------------------------------------------------------------------------------------------------------------------SRSFSAIWMDYYNKFR-GTG-----------PFAGFYWFQRPGILVLDISLAKLILIKEFNKF…
	C6A21_DROME	-------------------------------------------------------------------------------------------MSVGTVLLTALLALVGYL-----------------------------------------------------------LMKWRSTMRHWQDL--GIP-----------CEEPHIL-MGSMKGVRT-------------------------------------------------------------------------------------------------------------------------ARSFNEIWTSYYNKFR-GSG-----------PFAGFYWFRRPAVFVLETSLAKQILIKEFNKF…
	CP6A2_DROME	-------------------------------------------------------------------------------------------MFVLIYLLIAISSLLAYL-----------------------------------------------------------YHRN---FNYWNRR--GVP-----------HDAPHPL-YGNMVGFRK-------------------------------------------------------------------------------------------------------------------------NRVMHDFFYDYYNKYR-KSG----------FPFVGFYFLHKPAAFIVDTQLAKNILIKDFSNF…
	CP6A8_DROME	-------------------------------------------------------------------------------------------MALTYILFQVAVALLAIL-----------------------------------------------------------TYYIHRKLTYFKRR--GIP-----------FVAPHLI-RGNMEELQK-------------------------------------------------------------------------------------------------------------------------TKNIHEIFQDHYNKFR-ESK----------APFVGFFFFQSPAAFVIDLELAKQILIKDFSNF…
	C6A18_DROME	-------------------------------------------------------------------------------------------MQLTYFLFQVAVALLAIV-----------------------------------------------------------TYILHRKLTYFKRR--GIP-----------YDKPHPL-RGNMEGYKK-------------------------------------------------------------------------------------------------------------------------TRTVHEIHQEYYNKYR-NSK----------APFVGFYLFQKPAAFVIDLELAKQILIKNFSNF…
	C6A17_DROME	--------------------------------------------------------------------------------------------MLLLALIVVILSLLVFA-----------------------------------------------------------ARRR---HGYWQRR--GIP-----------HDEVHPL-FGNIKDWPN-------------------------------------------------------------------------------------------------------------------------KRHIAEIFRDYYFKYK-NSD----------YPFAGFFFFFTRTAVVTDMELLKRVLIKDFNHF…
	C6A23_DROME	-------------------------------------------------------------------------------------------MSLLLTLIALLVSLLLFM-----------------------------------------------------------ARRR---HGYWQRR--GIP-----------HDVPHPI-YGNMKDWPK-------------------------------------------------------------------------------------------------------------------------KRHIAMIFRDYYTKYK-RSV----------YPFAGFYFFFTRSAVITDLELVKRVLIKDFNHF…
	C6A19_DROME	-------------------------------------------------------------------------------------------MAILLGLVVGVLTLVAWW-----------------------------------------------------------VLQN---YTYWKRR--GIP-----------HDPPNIP-LGNTGELWR-------------------------------------------------------------------------------------------------------------------------TMPLAGILKRTYLKFRKQTD----------GPFAGFYLYAMKYIVITDVDFVKTVLIRDFDKF…
	C6A20_DROME	-------------------------------------------------------------------------------------------MAVMIVLLIGVITFVAWY-----------------------------------------------------------VHQH---FNYWKRR--GIP-----------HDEPKIP-YGNTSELMK-------------------------------------------------------------------------------------------------------------------------TVHFADIFKRTYNKLRNKTD----------GPFVGFYMYFKRMVVVTDIDFAKTVLIREFDKF…
	C6A22_DROME	-------------------------------------------------------------------------------------------MLDVVALLLIALAVGFWF-----------------------------------------------------------VRTR---YSYWTRR--GIG-----------SEPARFP-VGNMEGFRK-------------------------------------------------------------------------------------------------------------------------NKHFIDIVTPIYEKFK-GNG----------APFAGFFMMLRPVVLVTDLELAKQILIQDFANF…
	C6A13_DROME	-------------------------------------------------------------------------------------------MLTLLVLVFTVGLLLYVK-----------------------------------------------------------LRWH---YSYWSRR--GVA-----------GERPVYF-RGNMSGLGR-------------------------------------------------------------------------------------------------------------------------DLHWTDINLRIYRKFR--GV----------ERYCGYFTFMTKSLFIMDLELIRDIMIRDFSSF…
	C6A14_DROME	-------------------------------------------------------------------------------------------MLFTIALVGVVLGLAYSL-----------------------------------------------------------HIKI---FSYWKRK--GVP-----------HETPLPI-VGNMRGIVK-------------------------------------------------------------------------------------------------------------------------KYHFRDINQRIYKKFK--GQ----------GPIAGMYTFFKRTALITDLDFIKQVMIKDFSYF…
	CP6D2_DROME	--------------------------------------------------------------------------------------------MWTILLTILIAGLLYRY-----------------------------------------------------------VKRH---YTHWQRL--GVD-----------EEPAKIP-FGVMDTVMKQ------------------------------------------------------------------------------------------------------------------------ERSLGMALADIYARHE--------------GKIVGIYMLNKRSILIRDAQLARQIMTSDFASF…
	CP6D4_DROME	-------------------------------------------------------------------------------------------MFSLILLAVTLLTLAWFY-----------------------------------------------------------LKRH---YEYWERR--GFPF----------EKHSGIP-FGCLDSVWRQ------------------------------------------------------------------------------------------------------------------------EKSMGLAIYDVYVKSK--------------ERVLGIYLLFRPAVLIRDADLARRVLAQDFASF…
	CP6D5_DROME	--------------------------------------------------------------------------------------------MIGIYLLIAAVTLLYVY-----------------------------------------------------------LKWT---FSYWDRK--GFP-----------STGVSIP-FGALESVTKG------------------------------------------------------------------------------------------------------------------------KRSFGMAIYDMYKSTK--------------EPVIGLYLTLRPALLVRDAQLAHDVLVKDFASF…
	CP6G1_DROME	-------------------------------------------------------------------------------------------MVLTEVLFVVVAALVAL------------------------------------------------------------YTWFQRNHSYWQRK--GIPY----------IPPTPI--IGNTKVVFKM------------------------------------------------------------------------------------------------------------------------ENSFGMHLSEIYNDPR-LKD----------EAVVGIYSMNKPGLIIRDIELIKSILIKDFNRF…
	CP6G2_DROME	---------------------------------------------------------------------------------------------MELVLLILVASLIGIA-----------------------------------------------------------FLALQQHYSYWRRM--GVRE----------IRPKWI--VGNLMGLLNM------------------------------------------------------------------------------------------------------------------------RMSPAEFISQLYNHPD-AEN----------EPFVGIHVFHKPALLLRDPEMVRNILVKDFAGF…
	CP6V1_DROME	-------------------------------------------------------------------------------------------MVYSTNILLAIVTILTGV-----------------------------------------------------------FIWSRRTYVYWQRR--RVKF----------VQPTHL--LGNLSRVLRL------------------------------------------------------------------------------------------------------------------------EESFALQLRRFYFDER-FRN----------EPVVGIYLFHQPALLIRDLQLVRTVLVEDFVSF…
	CP6W1_DROME	-----------------------------------------------------------------------------------------------MLLLLLLGSLTIVF-----------------------------------------------------------YIWQRRTLSFWERH--GVKY----------IRPFPV--VGCTREFLTA------------------------------------------------------------------------------------------------------------------------KVPFFEQIQKFHEAPG-FEN----------EPFVGVYMTHRPALVIRDLELIKTVMIKKFQYF…
	CP6T1_DROME	-------------------------------------------------------------------------------------------MIAVFSLIAAALAVGSLVLLPVVLRGGCLLV--------------------------------------------VTIVWLWQILHFWHWRRLGVPF----------VPAAPF--VGNVWNLLRG------------------------------------------------------------------------------------------------------------------------ACCFGDQFRELYESKE-AAG----------RAFVGIDVLHNHALLLRDPALIKRIMVEDFAQF…
	CP6T3_DROME	-------------------------------------------------------------------------------------------MLLIWLLLLTIVTLN---------------------------------------------------------------FWLRHKYDYFRSR--GIPH----------LPPSSWSPMGNLGQLLFL------------------------------------------------------------------------------------------------------------------------RISFGDLFRQLYADPR-NGQ----------AKIVGFFIFQTPALMVRDPELIRQVLIKNFNNF…
	CP9B1_DROME	------------------------------------------------------------------------------------------MSFVEICLVLATIGLLLFK-------------------------------------------------------------WSTGTFKAFEGR--NLYF----------EKPYPFL-GNMAASALQ-------------------------------------------------------------------------------------------------------------------------KASFQKQISEFYNRTR---H----------HKLVGLFNLRTPMIQINDPQLIKKICVKDFDHF…
	CP9B2_DROME	------------------------------------------------------------------------------------------MALIEICLALVVIGYLIYK-------------------------------------------------------------WSTATFKTFEER--KLYF----------EKPYPFV-GNMAAAALQ-------------------------------------------------------------------------------------------------------------------------KSSFQRQLTEFYERTR---Q----------HKLVGFFNMRTPMITLNDPELIKKVCVKDFDHF…
	CP9F2_DROME	-------------------------------------------------------------------------------------------MLWEFFALFAIAAALFYR-------------------------------------------------------------WASANNDFFKDR--GIAY----------EKPVLYF-GNMAGMFLR-------------------------------------------------------------------------------------------------------------------------KRAMFDIVCDLYTKGG---S----------KKFFGIFEQRQPLLMVRDPDLIKQITIKDFDHF…
	CP9C1_DROME	------------------------------------------------------------------------------------------MVFVELSIFVAFIGLLLYK-------------------------------------------------------------WSVYTFGYFSKR--GVAH----------EKPIPLL-GNIPWSVLMG------------------------------------------------------------------------------------------------------------------------KESYIKHSIDLHLRLK---Q----------HKVYGVFNLRDPLYYLSDPELIRQVGIKNFDTF…
	CP9H1_DROME	----------------------------------------------------------------------------------------MDQSMIALALFIILL-VLLYK-------------------------------------------------------------WSVAKYDVFSER--GVSH----------EKPWPLI-GNIPLKAMIG------------------------------------------------------------------------------------------------------------------------GMPVLKKMIELHTKHT---G----------SPVYGIYALRDAVFFVRDPELIKLIGIKEFDHF…
	C28D1_DROME	------------------------------------------------------------------------------------------MCPISTALFVIAAILALIY------------------------------------------------------------VFLTWNFSYWKKR--GIP------------TAKSWPFVGSFPSVFTQ------------------------------------------------------------------------------------------------------------------------KRNVVYDIDEIYEQYK--NT----------DSIVGVFQTRIPQLMVTTPEYAHKIYVSDFRSF…
	C28D2_DROME	------------------------------------------------------------------------------------------MCPVTTFLVLVLTLLVLVY------------------------------------------------------------VFLTWNFNYWRKR--GIK------------TAPTWPFVGSFPSIFTR------------------------------------------------------------------------------------------------------------------------KRNIAYDIDDIYEKYK--DT----------DNMVGVFTTRVPQLLVMCPEYIHKIYATDFRSF…
	C28A5_DROME	------------------------------------------------------------------------------------------MVLIT--LTLVSLVVGLLY------------------------------------------------------------AVLVWNYDYWRKR--GVP------------GPKPKLLCGNYPNMFTM------------------------------------------------------------------------------------------------------------------------KRHAIYDLDDIYRQYK--NK----------YDAVGIFGSRSPQLLVINPALARRVFVSNFKNF…
	C28C1_DROME	--------------------------------------------------------------------------------------------MFGSLLLGIATLLGAIY------------------------------------------------------------AFLVSNFGHWRRR--GVT------------EPRALPLFGSFPNMIWP------------------------------------------------------------------------------------------------------------------------RQHFTMDMRDIYMHYR--NT----------HSYVGCYLLRAPKLLVLEPRLVYEIYVSAFSHF…
	CAA91268	-----------------------------------------------------------------------------------------MALLILSSLVISIFTFFIY-------------------------------------------------------------IILARRERFKLREKIGLS------------GPEPHWFLGNLKQTAERK-----------------------------------------------------------------------------------------------------------------------EKLGYDDANRWFNELHE-QY----------GETFGIYYGSQMNIVISNEKDIKEVFIKNFSNF…
	CAA91267	-----------------------------------------------------------------------------------------MALLILTSILILLVSFIIY-------------------------------------------------------------ILFARREQFKLREKIGLT------------GPEPHWFMGNLKQIVDRK-----------------------------------------------------------------------------------------------------------------------EKLGYDDSNKWFNELHK-QY----------GETFGIYFGAQMNIVLSNEEDIKEVFIKNFSNF…
	CAK12849	-----------------------------------------------------------------------------------------MAFLILTSILVSLVSFIIY-------------------------------------------------------------VILARKERFRLRGKIGLS------------GPEPHWLMGNLKQIIERK-----------------------------------------------------------------------------------------------------------------------AKLGYDDSYDWYNKLHK-QF----------GETFGIYFGTQLNINITNEEDIKEVFIKNFSNF…
	CAA91272	-----------------------------------------------------------------------------------------MAILIISTIFFTIITFISY-------------------------------------------------------------SIWRRHAIFKLRSSIGIP------------GPPVHWLWGNLNIIKDRV-----------------------------------------------------------------------------------------------------------------------SRLGYNDTTQWHPTLHT-KY----------GPIFGLYCGTQLHITVSEEEDIKEIFIQNFSNF…
	NP_500322	-----------------------------------------------------------------------------------------MAILIISTIFFTIITFISY-------------------------------------------------------------IIWRRHSIFKLRSSIGIP------------GPP-----------------------------------------------------------------------------------------------------------------------------------------GYCKVMKFYSKNN-----------------FSLYCGTQLHITVSEEEDIKEIFIQNFSNF…
	ADY45109	----------------------------------------------------------------------------------------------------------------------------------------------------------------------------------------------------------------------MKS---------------------------------------------------------------------------------------------------------------------ESTPFRFQELRRQYGKTY------------------AVMQGAFPTVVTSDVDVIQDVCLKKFRFF…
	ERG86957	----------------------------------------------------------------------------MPMLMCNKLTRRESAHLPPCKIPPHHCSLLTANISN---------------TTVHLIR----------RNANTEY---------------RKEQRRAELRRSIEGC--GFP------------IVPSSDLFIG-NLEVMKS---------------------------------------------------------------------------------------------------------------------ESTPFRFQELRRQYGKTY------------------AVMQGAFPTVVTSDVDVIQDVCLKKFRFF…
	ADY44131	---------------------------------------------------------------------------------------------------------------------------------------------------------------------------------------------------------------------------------------------------------------------------------------------------------------------------------------------------------------------------------------------------------------…
	CDP95988	MKRFFASLRSAIAQLDQDYSGSHRTAKIDDAERVAIDSSALHCPVCFCVFASAPFILKCGHSFCQNCIKNIVENSYSEQIFECPMCRQVISSEIRFTRNY-IVDALLQSVCEIAENENESSVDPNLRISFQLISGKFLEEQKKNKILQKKYEEERIRSRRYLILLVMESALYRKAWDIIRDC--GFP------------VVPSQHWLFG-SLDIMKS---------------------------------------------------------------------------------------------------------------------YSTHWQLGKLTRKYGRTY------------------GIMQGSHPTVVTSDPKIIYEICFKQFRLF…
	EDP33155	-----------------------------------------------------------------------------------------------MALFY-IFGLLFA--------------------AFYLIT----------KVVQR----------------------YRKAWDIIRDC--GFP------------VVPSQHWLFG-SLDIMKS---------------------------------------------------------------------------------------------------------------------YSTHWQLGKLTRKYGRTY------------------GIMQGSHPTVVTSDPKIIYEICFKQFRLF…
	EFO20328	------------------------------------------------------------------------------------MSRGDVGLVFNFIPVYRSFSKLFRP-------------------GNDLER----------KSWPSG---------------AKENHEYREAWGITRDC--GFP------------VVPSQHWLFG-SLNITKS---------------------------------------------------------------------------------------------------------------------HSTHWKLGKLTKKYGRTY------------------GLMQGSHPTIVTSDPEIIYQICFKQFHLF…
	CAP33175	------------------------------------------------------------------------------------------MILLFLLPTALLIYVLIRN---------------------------------------------------------------LKIYFTLYRN--GLN------------PQFDIFGIKG-LRWLDSS---------------------------------------------------------------------------------------------------------------------NAHENFTQMCSVVGDKTF------------------SMLRGATPVIVTNDVNLIHAISTESFDCF…
	CCD67144	------------------------------------------------------------------------------------------MILLILLPVAIFTYVFLRN---------------------------------------------------------------FKLYYTLHKC--GLN------------PRFDIFGIKG-LLWLDSS---------------------------------------------------------------------------------------------------------------------AAHENFTRMCSMIGDQTF------------------SVLRGATPVVITSNVDLIHAISTEHFDCF…
	CAP25835	-----------------------------------------------------------------------------------------------MGLLVCFVAVFA-----------------------------------------------------------VIASYFKWIHTYWKRR--GVD------------GPVGLPFIGSFYDLADKD---------------------------------------------------------------------------------------------------------------------KPRGYILHEWTKKFGSIF------------------GYYEGATPVLVVSDVYVLQEIFIKKFDCF…
	CAB04582	-----------------------------------------------------------------------------------------------MGVIVCLVAIIG-----------------------------------------------------------VVAGYFKWIHSYWKRR--GIE------------GPVGLPFIGSFYDLADRE---------------------------------------------------------------------------------------------------------------------KPRGFIINKWTKMFGKVF------------------GYYEGVIPVLVVSDLDMLQEMFIKKFDCF…
	CAA91023	-----------------------------------------------------------------------------------------------MGAIIVLVVLFA-----------------------------------------------------------TIAGYFKWIHTYWRRR--GIS------------GPEGLPFIGNYYDLADVN---------------------------------------------------------------------------------------------------------------------KPRGYLIHKWTQKFGKVF------------------GYYEGAVPVLVVSDMDMLQELFLKKFDNF…
	ADY46586	---------------------------------------------------------------------------------------------------------------------------------------------------------------------------------------------------------------------------------------------------------------------------------------------------------------------------------------------------------------------------------------------------------------…
	CAP22228	---------------------------------------------------------------------------------------------MLQRPILDTMFELFSKLFTLAVLGI-----------------------------------------------IGVVTYYLWIWTYWMRR--GVK------------GPRGKPFVGVLNVLLDHE---------------------------------------------------------------------------------------------------------------------KPGLLKLGEWTEEYGKVY------------------GYTDGNQRTLVVSDPSMVHEIFVKQFDNF…
	CAA88607	---------------------------------------------------------------------------------------------MSLGFVLAVTFSIF----------------------------------------------------------LGILTYYLWIWTYWMRK--GVK------------GPRGRPFVGVLDVLLEHE---------------------------------------------------------------------------------------------------------------------TPGLIKLGEWTKKYGKVY------------------GYTDGTQRTLVVADPAMVHEIFVKQFDNF…
	CAA88603	-----------------------------------------------------------------------------------------------MSLSLLIAGALF----------------------------------------------------------IGFLTYYIWIWSFWIRK--GVK------------GPRGFPFFGVILKFHDYE---------------------------------------------------------------------------------------------------------------------NPGLLKLGEWTKKYGSIY------------------GITEGVEKTLVVSNPEFVHEVFVKQFDNF…
	CAA88604	-----------------------------------------------------------------------------------------------MSLSILIAGASF----------------------------------------------------------IGLLTYYIWIWSFWIRK--GVK------------GPRGFPFFGVIHEFQDYE---------------------------------------------------------------------------------------------------------------------NPGLLKLGEWTKEYGPIY------------------GITEGVEKTLIVSNPEFVHEVFVKQFDNF…
	CAA88609	-----------------------------------------------------------------------------------------------MSFSILIAIAIF----------------------------------------------------------VGIISYYLWIWSFWIRK--GVK------------GPRGLPFLGVIHKFTNYE---------------------------------------------------------------------------------------------------------------------NPGALKFSEWTKKYGPVY------------------GITEGVEKTLVISDPEFVHEVFVKQFDNF…
	CAA88606	-----------------------------------------------------------------------------------------------MSLSILIAIALF----------------------------------------------------------IGVFTYYLWIWSFWMRK--GIK------------GPRGLPFFGIINAFQSYE---------------------------------------------------------------------------------------------------------------------KPWILRLGDWTKEYGPMY------------------GFTDGVEKTLVVSDPEFVHEVFVKQFDNF…
	CAP22227	-----------------------------------------------------------------------------------------------MSFSLLLISTIF----------------------------------------------------------IGFLSYYVWIWSYWIRK--GVK------------GPRGIPFSGIMHRFQDYD---------------------------------------------------------------------------------------------------------------------YPFWRVMMDWTKEYGPIY------------------GITEGVEKTLVVSDPEFVHEVFVTQFDNF…
	CAP22203	-----------------------------------------------------------------------------------------------MSIILLVITALL----------------------------------------------------------FGVLSYYLWIWIYWRRR--GVP------------GPLGYPVVGSFLSTIEHT---------------------------------------------------------------------------------------------------------------------NPQYLQIREWTKQYGSVY------------------GYTEGTMKTLIVSEMDLVHQLFVTQYDNF…
	CAA87042	-----------------------------------------------------------------------------------------------MSVILLAIPTLF----------------------------------------------------------IGFISYYLWIWTYWRRR--GIP------------GPLGYPLVGSFPKTLKSE---------------------------------------------------------------------------------------------------------------------YPQYLQIRDWTKLYGPIY------------------GYTEGTIKTLIVSDIDIVRQIFVEQYDNF…
	CAA88610	----------------------------------------------------------------------------------------------MGYFWFPWFSAIF----------------------------------------------------------VAVFSYYIWQWTFWRRR--GVV------------GPMGFPVLGVFLNSLDNN---------------------------------------------------------------------------------------------------------------------FPFPLQCREWTKKFGKIY------------------GFTEGTLKTLVISDPELVHEVFVTQYDNF…
	CAP22232	-----------------------------------------------------------------------------------------------MINIYLAIITAV----------------------------------------------------------VGVLSYYLWTWTYWRRR--GIS------------GPPGYPLIGCALEMLDSE---------------------------------------------------------------------------------------------------------------------NPPYLQLKEWTKEYGKVY------------------GITEGMMKILVISDPALVEEVFVKQYDNF…
	CAB04113	-----------------------------------------------------------------------------------------------MAIIFLAILTSI----------------------------------------------------------IGVLSFYLWTWSYWKRR--GIA------------GPSGYPILGSALEMLSSE---------------------------------------------------------------------------------------------------------------------NPPYLQLKEWTKQYGKVY------------------GITEGLSRTLVISDPDLVQEVFVKQYDNF…
	CAB04112	------------------------------------------------------------------------------------------------MIILLFVVSSV----------------------------------------------------------VGIVSYYFWTWTYWRRC--GIP------------GPQGYPFLGSALDMMDHE---------------------------------------------------------------------------------------------------------------------NPPFLQLKKWTSQYGKVY------------------GITEGLLRTLVISDTNLIHEVFVKQYDNF…
	CAP22234	-------------------------------------------------------------------------------------------------MILVLISAIL----------------------------------------------------------LGVFTYSVWIWSYFIRK--GIK------------GPRGFPGIGMLLQTLDHE---------------------------------------------------------------------------------------------------------------------NPPFLKYRQWTKQYGPVW------------------GFTEGPQQTMVISEPEMVNEIFNKQFDNF…
	CAA88605	-------------------------------------------------------------------------------------------------MIFVLLSAVL----------------------------------------------------------LGVFTYSVWIWSYFIRK--GIK------------GPRGFPGIGMLIQTIDHE---------------------------------------------------------------------------------------------------------------------NPPFLKYRDWTKQYGPVY------------------GFTEGPQQTMIISEPEMVNEIFKKQFDNF…
	CAP22233	-------------------------------------------------------------------------------------------------MFFFLIF-------------------------------------------------------------VAISTYYIYHWTFWKRR--GVP------------GPWGIPILGKSGVMLDDR---------------------------------------------------------------------------------------------------------------------SAPPLLIQEWTKKYGKVY------------------GFTEGMQKVMVISDPDMVQEVFVKQYDNF…
	CAA88611	-------------------------------------------------------------------------------------------------MIFELIL-------------------------------------------------------------ISIVTYYFWHWTFWKRR--GLP------------GPWGVPIFGKAGAMLEDS---------------------------------------------------------------------------------------------------------------------FPPGYTLQKWTKEYGKIY------------------GFTEGMQKVMVISDPDLVQEILVKQYDNF…
	KKA70197	---------------------------------------------------------------------------------------MITLVIVILSALS-----------------------------------------------------------------AIYTFYLRSSVYWWRRG--VVA------------VPPRSIVFGSSQDLLQKD---------------------------------------------------------------------------------------------------------------------YPRVLKYRDWGREYGKTY------------------GIKEGVHNTLVTSDLEMVHEIFVKQFDYF…
	KKA78587	----------------------------------------------------------------------------------------------------------------------------------------------------------------------------------------MPF------------VPPASLIFGNSFEMFRKN---------------------------------------------------------------------------------------------------------------------EPRILKFRDWTKKYGKTY------------------GIKEGATNLIVTSDLEIVNEVFVKQFDNF…
	KKA77805	---------------------------------------------------------------------------------------MLVGLIAIAAAAL-----------------------------------------------------------------FWLYRWISDRLDYFNRL--GVS------------GPKPRFYYGNSKELHRID---------------------------------------------------------------------------------------------------------------------YNGALQLREWTKVYGSRY------------------GVYEGTNPVIVLANAEDVNEVCVTKAERF…
	NP_000774	---------------------------------------------------------------------------------------------------------------------------------------------------------MGLPALLASALCTFVLPLLLFLAAIKLWDLYCVSGRDRSCALPLPPGTMGFPFFGETLQMVLQR------------------------------------------------------------------------------------------------------------------------RKFLQMKRRKYGFIYKTHLFG------------------RPTVRVMGADNVRRILLGEHR--…
	EDL41793	---------------------------------------------------------------------------------------------------------------------------------------------------------MGLPALLASALCTFVLPLLLFLAALKLWDLYCVSSRDRSCALPLPPGTMGFPFFGETLQMVLQR------------------------------------------------------------------------------------------------------------------------RKFLQMKRRKYGFIYKTHLFG------------------RPTVRVMGADNVRRILLGEHR--…
	NP_001081868	---------------------------------------------------------------------------------------------------------------------------------------------------------MDLYTLLTSALCTLALPLLLLLTAAKLWEVYCLRRKDAACANPLPPGTMGLPFFGETLQMVLQR------------------------------------------------------------------------------------------------------------------------RRFLQVKRSQYGRIYKTHLFG------------------SPTVRVTGAENVRQILLGEHK--…
	XP_003978021	---------------------------------------------------------------------------------------------------------------------------------------------------------MAVSALLATFLCTIVLPLLLFLVTVKLWEVYVIRERDSACPSPLPPGTMGLPFIGETLQLILQR------------------------------------------------------------------------------------------------------------------------RKFLRMKRQKYGYIYRTHLFG------------------NPTVRVTGANNVRHILLGEHR--…
	AAI09206	----------------------------------------------------------------------------------------------------------------------------------------------------MLFEGLDLVSALATLAACLVSVTLLLAVSQQLWQLRWAATRDKSCKLPIPKGSMGFPLIGETGHWLLQG------------------------------------------------------------------------------------------------------------------------SGFQSSRREKYGNVFKTHLLG------------------RPLIRVTGAENVRKILMGEHH--…
	EDK99117	----------------------------------------------------------------------------------------------------------------------------------------------------MLFEGLELVSALATLAACLVSVTLLLAVSQQLWQLRWAATRDKSCKLPIPKGSMGFPLIGETGHWLLQG------------------------------------------------------------------------------------------------------------------------SGFQSSRREKYGNVFKTHLLG------------------RPLIRVTGAENVRKILLGEHQ--…
	XP_003966921	----------------------------------------------------------------------------------------------------------------------------------------------------MLFDSFDLVSALATLAACLVSMALLLAVSQQLWQLRWTATRDRNCKLPMPKGSMGFPFIGETCHWLLQG------------------------------------------------------------------------------------------------------------------------SGFHASRRQKYGNVFKTHLLG------------------RPLIRVTGAENIRKVLMGEHT--…
	EAW50081	----------------------------------------------------------------------------------------------------------------------------------------------------MFPWGLSCLSVLGAAGTALLCAGLLLSLAQHLWTLRWMLSRDRASTLPLPKGSMGWPFFGETLHWLVQG------------------------------------------------------------------------------------------------------------------------SRFHSSRRERYGTVFKTHLLG------------------RPVIRVSGAENVRTILLGEHR--…
	AAI51099	----------------------------------------------------------------------------------------------------------------------------------------------------MISWGLSCLSVLGAAGTTLLCAGLLLGLAQQLWTLRWTLSRDWASTLPLPKGSMGWPFFGETLHWLVQG------------------------------------------------------------------------------------------------------------------------SRFHSSRRERYGTVFKTHLLG------------------RPVIRVSGAENVRTILLGEHR--…
	NP_001089956	----------------------------------------------------------------------------------------------------------------------------------------------------MFLLEISYTSFFEATLTSVLSLVLLLAASHQLWSLRWHSTRDRGSTLPLPKGSMGWPFFGETLHWLVQG------------------------------------------------------------------------------------------------------------------------SSFHSSRREKYGNVFKTHLLG------------------KPVIRVTGAENIRKILLGEHS--…
	XP_001199776	-------------------------------------------------------------------------------------------------------------------------------------------------------------MAFMFSVWTFAVPVCLLYLIKKLWYWYNISKSDPNCSAPLPGGSMGWPIIGETFHVLFQG------------------------------------------------------------------------------------------------------------------------PSFYEKNFAKFGRVFKTHLFL------------------NPTVRVHGPDNIAKILQGEND--…
	XP_785693	---------------------------------------------------------------------------------------------------------------------------------------------------------------------------------------------------------------------------------------------------------------------------------------------------------------------------------------------------------------------------------------------------------------…
	AAH32322	--------------------------------------------------------------------------------------------------------------------------------MAAAAGMLLLGLLQAGGSVLGQAMEKVTGGNLLSMLLIACAFTLSLVYLIRLAAGHLVQL--PAGVKSPPYIFSPIPFLGHAIAFGKSP------------------------------------------------------------------------------------------------------------------------IEFLENAYEKYGPVFSFTMVG------------------KTFTYLLGSDAAALLFNSKNEDL…
	AAH31813	--------------------------------------------------------------------------------------------------------------------------------------MVLLGLLQSGGWVLGQAMEQVTGGNLLSTLLIACAFTLSLVYLFRLAVGHMVQL--PAGAKSPPHIYSPIPFLGHAIAFGKSP------------------------------------------------------------------------------------------------------------------------IEFLENAYEKYGPVFSFTMVG------------------KTFTYLLGSDAAALLFNSKNEDL…
	NP_001091285	--------------------------------------------------------------------------------------------------------------------------------------MMLFSLWEAG----GTLLEEAVGGSLASRVLIPCTFLLALAYVSKLAFKHLLQTEDPGNVKYPPYISSHIPFLGHAITFGKSP------------------------------------------------------------------------------------------------------------------------ISFLENAYDKYGPVFSFTMVG------------------KTFTYLVGSDAAALMFNSKNEDL…
	XP_011678244	---------------------------------------------------------------------------------------------------------------------------------------------------------------------------------------------------------------------------------------------------------------------------------------------------------------------------------------------------MNDLSDVQYGDVFSFTMVG------------------KTFTYLIGSEASALLFNSKNENL…
	C49A1_DROME	-----------------------------------------------------------------------------------------------MSGLRKTSIALMRRSTSSTTILPHSGGVGGAVSPPSSGVGVATEIEKSIAMQRLRTGESSNPKKLNVSQQPVTSVATTRTTASSLPAETTSSPAAAVRPYSEVPGPYPLPLIGNSWRFAPLIG----------------------------------------------------------------------------------------------------------------TYKISDLDKVMNELHVNYGKMAKVGGLIG----------------HPDLLFVFDGDEIRNIFKKEEAMP…
	KKA75373	----------------------------------------------------------------------------------------------------------------------------------------------------------------------------MIYLVIIGLVLLGLLYEMYWKRKDLPPGPTPLPLIGNLIPIIWN----------------------------------------------------------------------------------------------------------------------FPGLDVMHKWRKEYGPIYTYWMGP------------------LPIVTVNEMNLVQQMFVQDGDNY…
	XP_011669904	---------------------------------------------------------------------------------MTCVESKSTKILFHRPFFFSPLIQVLPFDVN----------------------------------------------------SYTLGVAFCTCFLSWVAVKRYRTEAKEESLHSLPPGPPKWPLLGNIPGMMMAG----------------------------------------------------------------------------------------------------------------------SSSKYLSDLVSEYGPVYTLYMGP------------------RPVVVLNKYDIMKQALMDGHLLS…
	C4AA1_DROME	--------------------------------------------------------------------------------------------MFVEKVLERTTNLELCS----------------------------------------------------------ILILLVISLSIYTFYATLNTYLRSVLLSLRLTGPPSLPFLGNCMLVTDKD----------------------------------------------------------------------------------------------------------------------LMRRCAGKAFDLYGSLVRIWVLL------------------FPFFAVLEPEDLQVILSSKKHTN…
	CP6U1_DROME	--------------------------------------------------------------------------------------------------------------------------------------------------------------------MDLMHRTLLTALGALSVVYALVKFSLGYWKRRGILHEKPKFLWGNIKGVVSGK------------------------------------------------------------------------------------------------------------------------RHAQDALQDIYTAYKGRAPFVG------------FYACLKPFILALDLKLVHQIIFTDAGHF…
	KKA68690	------------------------------------------------------------------------------------------------------------------------------------------------------------------------------------------------------------------------------------------------------------------------------------------------------------------------------------------------------------------------------------------MRSQSIIAGGEWGVIDTSGPL…
	KKA73391	---------------------------------------------------------------------------------------------------------------------------------------------------------------------------------------------------------------------------------------------------------------------------------------------------------------------------------------------------QIHQWSKELGDVMTVHFG------------------MDPVIVVSRERMLNEAFLKQSSNF…
	XP_794646	-----------------------------------------------------------------------------------------------------------------------------------------------------------------MDLYTFLDPYAFFIMLMTVLVLYTQWFEYPISNVKPLPGPRTWSILGNLPQLIAAR---------------------------------------------------------------------------------------------------------------------FDINDFHERLRKMYGAVVGYRIYH------------------HNVVVINDLKLVREVANHPDFCG…
	XP_003731917	------------------------------------------------------------------------------------------------------------------------------------------------------------------------MHLQVKGMHVFQKVKQRVTQAQPFPDFVEKPIPDVATLKLEDID----------------------------------------------------------------------------------------------------------------------------MSNPFLYRQHQWQSYFKRLRDE----------------RPVHYQKSSPFGAFWSITRYDDIVF…
;
end;
