# Supplementary material for: Regulation of Life Cycle Checkpoints and Developmental Activation of Infective Larvae in Strongyloides stercoralis by Dafachronic Acid
Source: PLoS Pathog. 2016 Jan 4;12(1):e1005358. doi: 10.1371/journal.ppat.1005358 (PMC4703199; doi:10.1371/journal.ppat.1005358)
Supplement: S4 Data — (GFF3) [file ppat.1005358.s007.gff3]

# gffread ./out6.gff -o ./out7.gff3 -E
##gff-version 3
SSTP_contig0000001	Geneious	mRNA	1083843	1085333	.	-	.	ID=Ss_cyp33e2;geneID=Ss_cyp33e2
SSTP_contig0000001	Geneious	CDS	1083843	1085333	.	-	0	Parent=Ss_cyp33e2
SSTP_contig0000002	Geneious	mRNA	1953806	1955409	.	-	.	ID=Ss_cyp42a8;geneID=Ss_cyp42a8
SSTP_contig0000002	Geneious	CDS	1953806	1954982	.	-	1	Parent=Ss_cyp42a8
SSTP_contig0000002	Geneious	CDS	1955042	1955409	.	-	0	Parent=Ss_cyp42a8
SSTP_contig0000008	Geneious	mRNA	409448	411044	.	+	.	ID=Ss_cyp14a1;geneID=Ss_cyp14a1
SSTP_contig0000008	Geneious	CDS	409448	409627	.	+	0	Parent=Ss_cyp14a1
SSTP_contig0000008	Geneious	CDS	409677	411044	.	+	0	Parent=Ss_cyp14a1
SSTP_contig0000009	Geneious	mRNA	150941	152859	.	-	.	ID=Ss_cyp23a5;geneID=Ss_cyp23a5
SSTP_contig0000009	Geneious	CDS	150941	151354	.	-	0	Parent=Ss_cyp23a5
SSTP_contig0000009	Geneious	CDS	151460	151957	.	-	0	Parent=Ss_cyp23a5
SSTP_contig0000009	Geneious	CDS	152067	152317	.	-	2	Parent=Ss_cyp23a5
SSTP_contig0000009	Geneious	CDS	152373	152688	.	-	0	Parent=Ss_cyp23a5
SSTP_contig0000009	Geneious	CDS	152734	152859	.	-	0	Parent=Ss_cyp23a5
SSTP_contig0000024	Geneious	mRNA	153506	154978	.	-	.	ID=Ss_cyp14a4;geneID=Ss_cyp14a4
SSTP_contig0000024	Geneious	CDS	153506	154978	.	-	0	Parent=Ss_cyp14a4
SSTP_contig0000024	Geneious	mRNA	193564	195327	.	+	.	ID=Ss_cyp14a17;geneID=Ss_cyp14a17
SSTP_contig0000024	Geneious	CDS	193564	193695	.	+	0	Parent=Ss_cyp14a17
SSTP_contig0000024	Geneious	CDS	193759	194364	.	+	0	Parent=Ss_cyp14a17
SSTP_contig0000024	Geneious	CDS	194421	194663	.	+	0	Parent=Ss_cyp14a17
SSTP_contig0000024	Geneious	CDS	194803	195327	.	+	0	Parent=Ss_cyp14a17
SSTP_contig0000028	Geneious	mRNA	130862	132416	.	-	.	ID=Ss_cyp29a16;geneID=Ss_cyp29a16
SSTP_contig0000028	Geneious	CDS	130862	131796	.	-	2	Parent=Ss_cyp29a16
SSTP_contig0000028	Geneious	CDS	131840	132416	.	-	0	Parent=Ss_cyp29a16
SSTP_contig0000028	Geneious	mRNA	133022	134573	.	-	.	ID=Ss_cyp29a15;geneID=Ss_cyp29a15
SSTP_contig0000028	Geneious	CDS	133022	133953	.	-	2	Parent=Ss_cyp29a15
SSTP_contig0000028	Geneious	CDS	133997	134573	.	-	0	Parent=Ss_cyp29a15
SSTP_contig0000028	Geneious	mRNA	137236	138786	.	-	.	ID=Ss_cyp29a24;geneID=Ss_cyp29a24
SSTP_contig0000028	Geneious	CDS	137236	138164	.	-	2	Parent=Ss_cyp29a24
SSTP_contig0000028	Geneious	CDS	138210	138786	.	-	0	Parent=Ss_cyp29a24
SSTP_contig0000028	Geneious	mRNA	139811	141364	.	-	.	ID=Ss_cyp29a25;geneID=Ss_cyp29a25
SSTP_contig0000028	Geneious	CDS	139811	140745	.	-	2	Parent=Ss_cyp29a25
SSTP_contig0000028	Geneious	CDS	140788	141364	.	-	0	Parent=Ss_cyp29a25
SSTP_contig0000033	Geneious	mRNA	157073	158545	.	+	.	ID=Ss_cyp14a3;geneID=Ss_cyp14a3
SSTP_contig0000033	Geneious	CDS	157073	158545	.	+	0	Parent=Ss_cyp14a3
SSTP_contig0000038	Geneious	mRNA	100246	101803	.	+	.	ID=Ss_cyp29a10;geneID=Ss_cyp29a10
SSTP_contig0000038	Geneious	CDS	100246	100822	.	+	0	Parent=Ss_cyp29a10
SSTP_contig0000038	Geneious	CDS	100872	101803	.	+	2	Parent=Ss_cyp29a10
SSTP_contig0000038	Geneious	mRNA	138670	140207	.	-	.	ID=Ss_cyp29a13;geneID=Ss_cyp29a13
SSTP_contig0000038	Geneious	CDS	138670	139589	.	-	2	Parent=Ss_cyp29a13
SSTP_contig0000038	Geneious	CDS	139631	140207	.	-	0	Parent=Ss_cyp29a13
SSTP_contig0000050	Geneious	mRNA	126096	127856	.	-	.	ID=Ss_cyp37b12;geneID=Ss_cyp37b12
SSTP_contig0000050	Geneious	CDS	126096	127063	.	-	2	Parent=Ss_cyp37b12
SSTP_contig0000050	Geneious	CDS	127156	127249	.	-	0	Parent=Ss_cyp37b12
SSTP_contig0000050	Geneious	CDS	127374	127856	.	-	0	Parent=Ss_cyp37b12
SSTP_contig0000095	Geneious	mRNA	1034	2579	.	-	.	ID=Ss_cyp29a26;geneID=Ss_cyp29a26
SSTP_contig0000095	Geneious	CDS	1034	1953	.	-	2	Parent=Ss_cyp29a26
SSTP_contig0000095	Geneious	CDS	2003	2579	.	-	0	Parent=Ss_cyp29a26
SSTP_contig0000095	Geneious	mRNA	2751	4313	.	-	.	ID=Ss_cyp29a6;geneID=Ss_cyp29a6
SSTP_contig0000095	Geneious	CDS	2751	3682	.	-	2	Parent=Ss_cyp29a6
SSTP_contig0000095	Geneious	CDS	3734	4313	.	-	0	Parent=Ss_cyp29a6
SSTP_scaffold0000001	Geneious	mRNA	4070166	4071857	.	-	.	ID=Ss_cyp3a21;geneID=Ss_cyp3a21
SSTP_scaffold0000001	Geneious	CDS	4070166	4071681	.	-	1	Parent=Ss_cyp3a21
SSTP_scaffold0000001	Geneious	CDS	4071739	4071857	.	-	0	Parent=Ss_cyp3a21
SSTP_scaffold0000002	Geneious	mRNA	716407	717979	.	-	.	ID=Ss_cyp29a7;geneID=Ss_cyp29a7
SSTP_scaffold0000002	Geneious	CDS	716407	717359	.	-	2	Parent=Ss_cyp29a7
SSTP_scaffold0000002	Geneious	CDS	717409	717979	.	-	0	Parent=Ss_cyp29a7
SSTP_scaffold0000002	Geneious	mRNA	849505	851075	.	-	.	ID=Ss_cyp31a11;geneID=Ss_cyp31a11
SSTP_scaffold0000002	Geneious	CDS	849505	850110	.	-	0	Parent=Ss_cyp31a11
SSTP_scaffold0000002	Geneious	CDS	850151	850679	.	-	1	Parent=Ss_cyp31a11
SSTP_scaffold0000002	Geneious	CDS	850720	851075	.	-	0	Parent=Ss_cyp31a11
SSTP_scaffold0000006	Geneious	mRNA	281915	283606	.	+	.	ID=Ss_cyp3a20;geneID=Ss_cyp3a20
SSTP_scaffold0000006	Geneious	CDS	281915	282033	.	+	0	Parent=Ss_cyp3a20
SSTP_scaffold0000006	Geneious	CDS	282091	283606	.	+	1	Parent=Ss_cyp3a20
SSTP_scaffold0000006	Geneious	mRNA	285358	287061	.	+	.	ID=Ss_cyp3a23_sic;geneID=Ss_cyp3a23_si
SSTP_scaffold0000006	Geneious	CDS	285358	285476	.	+	0	Parent=Ss_cyp3a23_sic
SSTP_scaffold0000006	Geneious	CDS	285533	287061	.	+	1	Parent=Ss_cyp3a23_sic
SSTP_scaffold0000006	Geneious	mRNA	288366	290060	.	+	.	ID=Ss_cyp3a14;geneID=Ss_cyp3a14
SSTP_scaffold0000006	Geneious	CDS	288366	288484	.	+	0	Parent=Ss_cyp3a14
SSTP_scaffold0000006	Geneious	CDS	288539	290060	.	+	1	Parent=Ss_cyp3a14
SSTP_scaffold0000006	Geneious	mRNA	290881	292583	.	+	.	ID=Ss_cyp3a18;geneID=Ss_cyp3a18
SSTP_scaffold0000006	Geneious	CDS	290881	290999	.	+	0	Parent=Ss_cyp3a18
SSTP_scaffold0000006	Geneious	CDS	291056	292583	.	+	1	Parent=Ss_cyp3a18
SSTP_scaffold0000006	Geneious	mRNA	293169	294632	.	+	.	ID=Ss_cyp3a19_sic;geneID=Ss_cyp3a19_si
SSTP_scaffold0000006	Geneious	CDS	293169	293287	.	+	0	Parent=Ss_cyp3a19_sic
SSTP_scaffold0000006	Geneious	CDS	293339	294632	.	+	1	Parent=Ss_cyp3a19_sic
SSTP_scaffold0000006	Geneious	mRNA	295041	296438	.	+	.	ID=Ss_cyp3a27_sic;geneID=Ss_cyp3a27_si
SSTP_scaffold0000006	Geneious	CDS	295041	295159	.	+	0	Parent=Ss_cyp3a27_sic
SSTP_scaffold0000006	Geneious	CDS	295217	296438	.	+	1	Parent=Ss_cyp3a27_sic
SSTP_scaffold0000015	Geneious	mRNA	124177	125784	.	+	.	ID=Ss_cyp22a9;geneID=Ss_cyp22a9
SSTP_scaffold0000015	Geneious	CDS	124177	125784	.	+	0	Parent=Ss_cyp22a9
