# Supplementary material for: Regulation of Life Cycle Checkpoints and Developmental Activation of Infective Larvae in Strongyloides stercoralis by Dafachronic Acid
Source: PLoS Pathog. 2016 Jan 4;12(1):e1005358. doi: 10.1371/journal.ppat.1005358 (PMC4703199; doi:10.1371/journal.ppat.1005358)
Supplement: S5 Data — (XLSX) [file ppat.1005358.s008.xlsx]

## Sheet: genes
tracking_id	FL_Female_FPKM	FL_Female_conf_lo	FL_Female_conf_hi	PFL_L1_FPKM	PFL_L1_conf_lo	PFL_L1_conf_hi	L3i_No_stim_FPKM	L3i_No_stim_conf_lo	L3i_No_stim_conf_hi	L3+_FPKM	L3+_conf_lo	L3+_conf_hi	P_Female_FPKM	P_Female_conf_lo	P_Female_conf_hi	PP_L1_FPKM	PP_L1_conf_lo	PP_L1_conf_hi	PP_L3_FPKM	PP_L3_conf_lo	PP_L3_conf_hi
Ss_cyp3a14	23.6008	16.4324	30.7693	13.444	10.0499	16.8381	2.24024	0.279519	4.20097	0.809137	0.610934	1.00734	68.3887	56.7871	79.9903	4.23927	2.7242	5.75434	17.5301	12.8471	22.2131
Ss_cyp3a18	9.89645	5.78875	14.0042	19.4728	15.1593	23.7863	26.847	16.8011	36.8928	2.12166	1.72389	2.51944	1.57121	0.518289	2.62413	4.44808	2.89874	5.99742	22.7314	17.2214	28.2414
Ss_cyp3a19_sic	21.3616	14.2278	28.4953	58.4983	48.4149	68.5818	0.28361	0	0.70889	0.640473	0.448638	0.832308	6.40736	3.28073	9.53398	25.3238	19.4725	31.1752	53.3458	43.357	63.3346
Ss_cyp3a20	20.2226	13.7623	26.683	11.8161	8.70559	14.9266	121.523	90.8988	152.147	65.2962	58.1665	72.426	57.6651	46.5313	68.7989	16.9784	12.696	21.2608	27.2891	21.0994	33.4789
Ss_cyp3a21	1.8471	0.503551	3.19065	9.43799	6.7871	12.0889	152.634	117.203	188.065	17.4037	14.8922	19.9152	1.05801	0.248094	1.86792	5.09068	3.3558	6.82556	6.26511	3.91676	8.61346
Ss_cyp3a23_sic	2.8032	0.967956	4.63845	2.13882	1.22434	3.0533	0.991492	0	2.04353	2.28393	1.86221	2.70564	46.1549	36.1312	56.1787	1.28383	0.559142	2.00851	1.73494	0.78314	2.68675
Ss_cyp3a27_sic	4.02455	1.56593	6.48318	71.9482	59.9602	83.9361	0.21368	0	0.617377	3.00358	2.45512	3.55204	5.78056	2.80056	8.76057	7.22622	4.89339	9.55904	28.826	21.8563	35.7956
Ss_cyp14a1	0.0961907	0	0.235713	0.102908	0	0.284038	0.351702	0	0.835674	0.28813	0.165951	0.410308	0.159745	0.00633249	0.313157	0.17542	0	0.424959	5.34202	3.20204	7.48201
Ss_cyp14a3	17.7398	11.5083	23.9713	11.3707	8.23467	14.5068	50.2008	33.8756	66.526	3.93102	3.26195	4.60008	17.4349	11.2877	23.5821	2.41077	1.34869	3.47285	11.0331	7.37744	14.6887
Ss_cyp14a4	2.50717	0.78178	4.23255	0.301564	0	0.630941	164.286	125.34	203.233	2.54729	2.07572	3.01885	0.555619	0.0954019	1.01584	0.128168	0	0.341341	3.34024	1.78629	4.89418
Ss_cyp14a17	29.6684	21.1869	38.1499	58.9344	48.9587	68.9101	261.775	207.742	315.807	46.5787	41.1553	52.002	26.7566	18.8165	34.6968	53.0721	42.2356	63.9086	55.7095	45.6948	65.7242
Ss_cyp22a9	1.15561	0.057917	2.25331	20.6107	15.9491	25.2724	12.3386	5.60198	19.0753	21.9296	18.9696	24.8896	1.68969	0.425714	2.95366	22.7659	17.4178	28.114	5.91035	3.48518	8.33552
Ss_cyp23a5	0.138174	0	0.360372	16.1077	12.2532	19.9622	0.849824	0	1.75547	0.131832	0.0508257	0.212838	0.158217	0.00849846	0.307935	20.9426	16.0444	25.8408	8.30894	5.43831	11.1796
Ss_cyp29a6	1.99566	0.542344	3.44898	5.58733	3.78223	7.39243	0.103012	0	0.290313	0.63006	0.446947	0.813173	0.232741	0.00594372	0.459538	2.77243	1.62448	3.92039	3.03668	1.60672	4.46665
Ss_cyp29a7	7.33558	3.73709	10.9341	20.7343	16.0891	25.3796	0.60107	0	1.31543	0.174862	0.0788252	0.2709	0.975998	0.196229	1.75577	7.71248	5.34099	10.084	13.4284	9.38553	17.4713
Ss_cyp29a10	0.0761788	0	0.202058	0.104097	0	0.288688	0.338095	0	0.810474	0.00855221	0	0.0299052	0.0281457	0	0.0750519	0.834015	0.24312	1.42491	4.4524	2.57174	6.33306
Ss_cyp29a13	2.80237	0.953603	4.65113	10.3327	7.42427	13.2412	1.10175	0	2.20967	61.6385	54.7481	68.529	9.73403	5.61776	13.8503	1.1586	0.471707	1.8455	7.99125	5.12828	10.8542
Ss_cyp29a15	3.33889	1.23402	5.44375	19.2429	14.8244	23.6614	100.599	73.6291	127.568	24.4168	21.2263	27.6074	8.65788	4.89234	12.4234	15.7158	11.7004	19.7311	14.2399	10.0246	18.4553
Ss_cyp29a16	15.655	9.96188	21.3481	23.9146	18.787	29.0422	4.69135	1.47056	7.91215	0.896591	0.678155	1.11503	1.53136	0.458908	2.60382	8.37313	5.87188	10.8744	30.8551	23.9463	37.7639
Ss_cyp29a24	6.56222	3.30721	9.81722	6.29386	4.32478	8.26294	2.55331	0.55317	4.55345	2.64314	2.15903	3.12725	1.42864	0.405242	2.45203	2.77791	1.61217	3.94365	9.22515	6.07204	12.3783
Ss_cyp29a25	30.8414	22.191	39.4918	40.1881	32.741	47.6352	22.0344	12.9228	31.1459	42.6142	37.5549	47.6736	57.2246	45.4622	68.9869	10.5119	7.55273	13.4711	28.4895	21.9137	35.0653
Ss_cyp29a26	4.21537	1.79755	6.63319	14.2446	10.6021	17.8871	0.517345	0	1.16771	1.06193	0.822865	1.30099	1.0443	0.219757	1.86884	6.67918	4.5542	8.80416	8.00596	5.1394	10.8725
Ss_cyp31a11	151.246	128.962	173.53	0.26658	0	0.573319	0.993327	0	2.02337	0.0273285	0	0.0657362	161.652	145.624	177.679	0.0439839	0	0.143508	2.93996	1.45952	4.4204
Ss_cyp33e2	3.85489	1.56973	6.14004	6.33366	4.3594	8.30792	4.93515	1.55549	8.31482	11.8349	9.82015	13.8497	3.28882	1.33514	5.24251	3.26028	1.97117	4.54939	3.03419	1.60835	4.46003
Ss_cyp37b12	27.3179	19.3485	35.2874	61.3693	51.128	71.6106	96.1705	70.382	121.959	9.41115	7.7338	11.0885	8.20938	4.61388	11.8049	13.9039	10.2259	17.5819	44.1712	35.6231	52.7193
Ss_cyp42a8	0.67334	0	1.38522	34.9974	28.2517	41.7431	4.66214	1.46566	7.85863	5.42178	4.4657	6.37785	0.391626	0.0537195	0.729532	80.8972	64.5847	97.2098	26.7157	20.4564	32.975
